# Supplementary material for: Changes in Meningococcal Strains in the Era of a Serogroup C Vaccination Campaign: Trends and Evolution in Belgium during the Period 1997–2012
Source: PLoS One. 2015 Oct 1;10(10):e0139615. doi: 10.1371/journal.pone.0139615 (PMC4591272; doi:10.1371/journal.pone.0139615)
Supplement: S1 Dataset — (XLSX) [file pone.0139615.s001.xlsx]

## Sheet: Sheet1
Key	Serogroep	Serotype	Serosubtype	Gender	Age (y)	Postcode	Provincie	Species	Evolutie	deces	Year	PorA VR1	1	PorA VR2	PorA VR3	FetA	Gewest	MLST ST	MLST CC
97/1101/001	B	P3.4	P1.4	F	4	9120	Oost-Vlaanderen	Neisseria meningitidis	onbekend	0	1997		--		--		VL
97/1101/002	B	P3.4	P1.4	F	16	3053	Vlaams-Brabant	Neisseria meningitidis	onbekend	0	1997		--		--		VL
97/1101/003	B	P3.14	P1.15	F	1	3052	Vlaams-Brabant	Neisseria meningitidis	onbekend	0	1997		--		--		VL
97/1101/004	C	P3.21	P1.1	F	70	3400	Vlaams-Brabant	Neisseria meningitidis	onbekend	0	1997		--		--		VL
97/1101/005	B	P3.4	P1.4	F	15	3061	Vlaams-Brabant	Neisseria meningitidis	onbekend	0	1997		--		--		VL
97/1101/006	C	P2.2b	P1.7,1	M	2	1080	Bruxelles	Neisseria meningitidis	genezen	0	1997		--		--		Bxl
97/1101/007	B	P3.4	P1.4	F	65	9000	Oost-Vlaanderen	Neisseria meningitidis	onbekend	0	1997		--		--		VL
97/1101/008	B	P3.4	P1.7,1	M	43	1760	Vlaams-Brabant	Neisseria meningitidis	onbekend	0	1997		--		--		VL
97/1101/009	B	P3.4	P1.4	F	15	3061	Vlaams-Brabant	Neisseria meningitidis	onbekend	0	1997		--		--		VL
97/1101/010	B	P3.4	P1.4	F	71	1730	Vlaams-Brabant	Neisseria meningitidis	overleden	1	1997		--		--		VL
97/1101/011	B			M		2323	Antwerpen	Souche non revivifiable			1997		--		--		VL
97/1101/013	B	P3.4	P1.4	F	80	9040	Oost-Vlaanderen	Neisseria meningitidis	onbekend	0	1997		--		--		VL
97/1101/014	B	NT	P1.4	F	16	4877	Liège	Neisseria meningitidis	genezen	0	1997		--		--		Wal
97/1101/015	B	P3.14	P1.7,1	F	20	8580	West-Vlaanderen	Neisseria meningitidis	genezen	0	1997		--		--		VL
97/1101/016	C	P2.2a	P1.5,2	M	13	2320	Antwerpen	Neisseria meningitidis	genezen	0	1997		--		--		VL
97/1101/017	B	P3.1	NST	M	1	1000	Bruxelles	Neisseria meningitidis	onbekend	0	1997		--		--		Bxl
97/1101/018	B	P3.4	NST	M	22	7620	Hainaut	Neisseria meningitidis	genezen	0	1997		--		--		Wal
97/1101/019	B	P3.4	P1.5,2	M	2	7070	Hainaut	Neisseria meningitidis	genezen	0	1997		--		--		Wal
97/1101/022	B	P3.15	P1.14	F	50	1040	Bruxelles	Neisseria meningitidis	onbekend	0	1997		--		--		Bxl
97/1101/023	B	P3.4	P1.4	M	16	1030	Bruxelles	Neisseria meningitidis	overleden	1	1997		--		--		Bxl
97/1101/027	B	P2.2b	P1.10	F	2	1301	Brabant Wallon	Neisseria meningitidis	onbekend	0	1997		--		--		Wal
97/1101/028	B	P3.4	P1.4	M	17	2800	Antwerpen	Neisseria meningitidis	genezen	0	1997		--		--		VL
97/1101/030	B	P3.4	P1.15	F	15	8870	West-Vlaanderen	Neisseria meningitidis	onbekend	0	1997		--		--		VL
97/1101/031	B	P3.4	P1.4	F	39	7780	Hainaut	Neisseria meningitidis	onbekend	0	1997		--		--		Wal
97/1101/032	C	NT	P1.5,2	F	2	1090	Bruxelles	Neisseria meningitidis	genezen	0	1997		--		--		Bxl
97/1101/034	B	P3.4	P1.4	M	23	2140	Antwerpen	Neisseria meningitidis	onbekend	0	1997		--		--		VL
97/1101/035	B	P3.4	P1.4	M	1	1000	Bruxelles	Neisseria meningitidis	genezen	0	1997		--		--		Bxl
97/1101/037	B	P3.4	P1.4	F	35	7540	Hainaut	Neisseria meningitidis		0	1997		--		--		Wal
97/1101/039	B	P3.4	P1.4	M	0.4	3000	Vlaams-Brabant	Neisseria meningitidis	onbekend	0	1997		--		--		VL
97/1101/040	B	P3.4	P1.7,1	M	16	1741	Vlaams-Brabant	Neisseria meningitidis	onbekend	0	1997		--		--		VL
97/1101/041	B	P3.4	P1.4	F	3	6200	Hainaut	Neisseria meningitidis	genezen	0	1997		--		--		Wal
97/1101/046	B	P3.4	P1.15	F	2	1760	Vlaams-Brabant	Neisseria meningitidis	genezen	0	1997		--		--		VL
97/1101/048	B	P3.15	P1.16	M	22	3510	Limburg	Neisseria meningitidis	onbekend	0	1997		--		--		VL
97/1101/049	B	P3.4	P1.4	F	49	2610	Antwerpen	Neisseria meningitidis	genezen	0	1997		--		--		VL
97/1101/050	B	P3.4	P1.4	M	11	9120	Oost-Vlaanderen	Neisseria meningitidis	genezen	0	1997		--		--		VL
97/1101/051	B	P3.4	P1.13	F	13	6870	Luxembourg	Neisseria meningitidis	gunstig	0	1997		--		--		Wal
97/1101/056	B	P3.1	P1.4	M	0.7	1050	Bruxelles	Neisseria meningitidis	onbekend	0	1997		--		--		Bxl
97/1101/058	Y	P3.4	P1.5	F	37	1160	Bruxelles	Neisseria meningitidis	onbekend	0	1997	5.1	--	10.4	5.1--10.4	F4-1	Bxl
97/1101/060	B	P3.4	P1.4	M	5	1330	Brabant Wallon	Neisseria meningitidis	onbekend	0	1997		--		--		Wal
97/1101/062	B	P3.4	P1.4	M	15	2100	Antwerpen	Neisseria meningitidis	genezen	0	1997		--		--		VL
97/1101/063	B	P3.4	P1.4	F	4	2382	Antwerpen	Neisseria meningitidis	onbekend	0	1997		--		--		VL
97/1101/064	B	P3.4	P1.15	F	46	3790	Limburg	Neisseria meningitidis	onbekend	0	1997		--		--		VL
97/1101/065	B	P3.14	P1.5	M	24	5003	Namur	Neisseria meningitidis	onbekend	0	1997		--		--		Wal
97/1101/067	B	P3.4	P1.4	M	1	1853	Vlaams-Brabant	Neisseria meningitidis	genezen	0	1997		--		--		VL
97/1101/088	B	P3.4	P1.4	F	39	3530	Limburg	Neisseria meningitidis	genezen	0	1997		--		--		VL
97/1101/089	C	P2.2b	P1.5	F	51	1652	Vlaams-Brabant	Neisseria meningitidis	overleden	1	1997		--		--		VL
97/1101/091	B	P3.4	P1.4	M	6	1050	Bruxelles	Neisseria meningitidis	onbekend	0	1997		--		--		Bxl
97/1101/092	B	P3.4	P1.4	F	38	6200	Hainaut	Neisseria meningitidis	genezen	0	1997		--		--		Wal
97/1101/094	B	P3.4	P1.4	F	14	3050	Vlaams-Brabant	Neisseria meningitidis	onbekend	0	1997		--		--		VL
97/1101/095	B	P3.4	P1.4	F	18	1140	Bruxelles	Neisseria meningitidis	onbekend	0	1997		--		--		Bxl
97/1101/096	B	P3.4	P1.4	M	11	2990	Antwerpen	Neisseria meningitidis	onbekend	0	1997		--		--		VL
97/1101/097	B	P3.4	P1.15	F	18	2180	Antwerpen	Neisseria meningitidis	onbekend	0	1997		--		--		VL
97/1101/098	B	P3.4	P1.4	M	2	2220	Antwerpen	Neisseria meningitidis	onbekend	0	1997		--		--		VL
97/1101/100	B	P3.4	P1.4	M	7	2550	Antwerpen	Neisseria meningitidis	genezen	0	1997		--		--		VL
97/1101/101	B	P3.4	P1.4	M	0.4	1000	Bruxelles	Neisseria meningitidis	onbekend	0	1997		--		--		Bxl
97/1101/102	B	P3.4	P1.4	M	0.8	1450	Brabant Wallon	Neisseria meningitidis	onbekend	0	1997		--		--		Wal
97/1101/103	B	P3.4	P1.4	M	41	3630	Limburg	Neisseria meningitidis	onbekend	0	1997		--		--		VL
97/1101/104	W135	P3.4	NST	M	1	1180	Bruxelles	Neisseria meningitidis	genezen	0	1997		--		--		Bxl
97/1101/106	B	NT	NST	M	27	5660	Namur	Neisseria meningitidis	onbekend	0	1997		--		--		Wal
97/1101/108	B	P3.4	P1.4	M	14	9880	Oost-Vlaanderen	Neisseria meningitidis	genezen	0	1997		--		--		VL
97/1101/109	B	P3.4	P1.7,4	M	13	8890	West-Vlaanderen	Neisseria meningitidis	onbekend	0	1997		--		--		VL
97/1101/110	B	P3.4	P1.4	F	2	2940	Antwerpen	Neisseria meningitidis	onbekend	0	1997		--		--		VL
97/1101/111	B	P3.1	NST	F	3	7730	Hainaut	Neisseria meningitidis	onbekend	0	1997		--		--		Wal
97/1101/112	B	P2.2b	NST	F	18		DUITSLAND	Neisseria meningitidis	gunstig	0	1997		--		--
97/1101/113	B	P3.4	P1.4	M	4	3740	Limburg	Neisseria meningitidis	onbekend	0	1997		--		--		VL
97/1101/114	C	P2.2b	NST	F	16	8930	West-Vlaanderen	Neisseria meningitidis	onbekend	0	1997		--		--		VL
97/1101/115	B	P3.4	P1.4	F	17	3010	Vlaams-Brabant	Neisseria meningitidis	onbekend	0	1997		--		--		VL
97/1101/117	C	P2.2b	P1.5,2	F	6	8700	West-Vlaanderen	Neisseria meningitidis	onbekend	0	1997		--		--		VL
97/1101/118	B	P3.4	P1.4	F	7	9550	Oost-Vlaanderen	Neisseria meningitidis	onbekend	0	1997		--		--		VL
97/1101/119	B	P3.14	P1.15	M	12	5537	Namur	Neisseria meningitidis	onbekend	0	1997		--		--		Wal
97/1101/120	B	P3.4	P1.4	M	6	2990	Antwerpen	Neisseria meningitidis	onbekend	0	1997		--		--		VL
97/1101/121	C	P2.2a	P1.5	M	2	1070	Bruxelles	Neisseria meningitidis	onbekend	0	1997		--		--		Bxl
97/1101/122	B	P3.4	P1.4	F	16	2870	Antwerpen	Neisseria meningitidis	onbekend	0	1997		--		--		VL
97/1101/123	B	P3.4	P1.13	M	9	1000	Bruxelles	Neisseria meningitidis	onbekend	0	1997		--		--		Bxl
97/1101/124	B	P3.4	P1.7	F	37	8560	West-Vlaanderen	Neisseria meningitidis	onbekend	0	1997		--		--		VL
97/1101/125	B	P3.4	NST	M	3	2100	Antwerpen	Neisseria meningitidis	onbekend	0	1997		--		--		VL
97/1101/126	B	P3.4	P1.4	M	16	8210	West-Vlaanderen	Neisseria meningitidis	genezen	0	1997		--		--		VL
97/1101/127	B	P3.4	P1.4	M	6	6140	Hainaut	Neisseria meningitidis	genezen	0	1997		--		--		Wal
97/1101/128	B	P3.4	P1.4	F	2	7011	Hainaut	Neisseria meningitidis	overleden	1	1997		--		--		Wal
97/1101/130	B	P3.4	P1.4	M	15	1325	Brabant Wallon	Neisseria meningitidis	gunstig	0	1997		--		--		Wal
97/1101/131	B	P3.4	P1.5,2	M	0.3	5150	Namur	Neisseria meningitidis	genezen	0	1997		--		--		Wal
97/1101/132	C	P3.4	P1.4	F	1	6700	Luxembourg	Neisseria meningitidis	genezen	0	1997		--		--		Wal
97/1101/134	B	P3.4	P1.4	M	5	3500	Limburg	Neisseria meningitidis	onbekend	0	1997		--		--		VL
97/1101/135	B	P3.4	P1.15	F	19	9040	Oost-Vlaanderen	Neisseria meningitidis	onbekend	0	1997		--		--		VL
97/1101/136	B	NT	NST	M	0.6	6833	Luxembourg	Neisseria meningitidis	gunstig	0	1997		--		--		Wal
97/1101/137	B	P3.4	P1.13	M	48	8800	West-Vlaanderen	Neisseria meningitidis	genezen	0	1997		--		--		VL
97/1101/138	B	P3.4	P1.7	F	13	8560	West-Vlaanderen	Neisseria meningitidis	overleden	1	1997		--		--		VL
97/1101/139	C	P3.21	P1.15	M	7	7730	Hainaut	Neisseria meningitidis	gunstig	0	1997		--		--		Wal
97/1101/140	B	P3.14	P1.5	M	0.6	2140	Antwerpen	Neisseria meningitidis	genezen	0	1997		--		--		VL
97/1101/141	B	P3.4	P1.4	F	2	8660	West-Vlaanderen	Neisseria meningitidis	onbekend	0	1997		--		--		VL
97/1101/144	B	P3.4	P1.4	F	18	2360	Antwerpen	Neisseria meningitidis	onbekend	0	1997		--		--		VL
97/1101/145	B	NT	P1.4	M	1	7130	Hainaut	Neisseria meningitidis	onbekend	0	1997		--		--		Wal
97/1101/146	B	P3.4	P1.4	M	1	2000	Antwerpen	Neisseria meningitidis	genezen	0	1997		--		--		VL
97/1101/147	B	P3.14	P1.13	F	18	1083	Bruxelles	Neisseria meningitidis	overleden	1	1997		--		--		Bxl
97/1101/148	B	P3.14	P1.4	F	2	5190	Namur	Neisseria meningitidis	genezen	0	1997		--		--		Wal
97/1101/149	B	P3.4	P1.4	M	1	1410	Brabant Wallon	Neisseria meningitidis	genezen	0	1997		--		--		Wal
97/1101/150	C	P3.14	P1.7	M	0.3	7100	Hainaut	Neisseria meningitidis	genezen	0	1997		--		--		Wal
97/1101/151	C	P2.2a	P1.5	F	29	3600	Limburg	Neisseria meningitidis	overleden	1	1997		--		--		VL
97/1101/152	B	P3.4	P1.4	F	4	3600	Limburg	Neisseria meningitidis	genezen	0	1997		--		--		VL
97/1101/153	B	P3.4	P1.1	M	0.3	3590	Limburg	Neisseria meningitidis	genezen	0	1997		--		--		VL
97/1101/155	B	P3.1	P1.4	F	15	2310	Antwerpen	Neisseria meningitidis	onbekend	0	1997		--		--		VL
97/1101/156	B	P3.4	P1.4	F	0.3	6000	Hainaut	Neisseria meningitidis	gunstig	0	1997		--		--		Wal
97/1101/157	B	P3.4	P1.4	M	10	6040	Hainaut	Neisseria meningitidis	genezen	0	1997		--		--		Wal
97/1101/159	B	P3.4	P1.4	M	4	1600	Vlaams-Brabant	Neisseria meningitidis	genezen	0	1997		--		--		VL
97/1101/160	Y	P3.14	NST	F	49	3600	Limburg	Neisseria meningitidis	onbekend	0	1997	12.1	--	16.52	12.1--16.52	F2-13	VL
97/1101/161	B	P3.4	P1.4	M	17	3201	Vlaams-Brabant	Neisseria meningitidis	onbekend	0	1997		--		--		VL
97/1101/163	B	NT	NST	M	49	7021	Hainaut	Neisseria meningitidis	gunstig	0	1997		--		--		Wal
97/1101/164	B	P3.4	NST	F	2	2140	Antwerpen	Neisseria meningitidis	genezen	0	1997		--		--		VL
97/1101/165	B	P3.14	P1.4	F	8	4030	Liège	Neisseria meningitidis	gunstig	0	1997		--		--		Wal
97/1101/166	B	P3.4	P1.4	F	0.4	3600	Limburg	Neisseria meningitidis	onbekend	0	1997		--		--		VL
97/1101/167	B	P3.4	P1.13	F	1	2040	Antwerpen	Neisseria meningitidis	onbekend	0	1997		--		--		VL
97/1101/168	B	P3.4	NST	M	1	2960	Antwerpen	Neisseria meningitidis	onbekend	0	1997		--		--		VL
97/1101/170	B	P3.21	NST	M	0.1	7940	Hainaut	Neisseria meningitidis	overleden	1	1997		--		--		Wal
97/1101/171	B	P3.4	P1.4	M	0.6	6224	Hainaut	Neisseria meningitidis	genezen	0	1997		--		--		Wal
97/1101/173	B	P3.4	NST	F	9	9041	Oost-Vlaanderen	Neisseria meningitidis	genezen	0	1997		--		--		VL
97/1101/174	B	P3.4	P1.4	F	6	7000	Hainaut	Neisseria meningitidis	onbekend	0	1997		--		--		Wal
97/1101/175	C	P2.2a	P1.5,2	M	1	1000	Bruxelles	Neisseria meningitidis	onbekend	0	1997		--		--		Bxl
97/1101/176	B	P3.4	P1.4	M	1	3630	Limburg	Neisseria meningitidis	genezen	0	1997		--		--		VL
97/1101/177	B	P3.4	NST	M	44	1020	Bruxelles	Neisseria meningitidis	genezen	0	1997		--		--		Bxl
97/1101/179	B	P3.4	NST	M	15	2920	Antwerpen	Neisseria meningitidis	onbekend	0	1997		--		--		VL
97/1101/180	W135	P3.4	NST	M	1	7890	Hainaut	Neisseria meningitidis	gunstig	0	1997		--		--		Wal
97/1101/181	B	P3.4	P1.4	M	0.08	9310	Oost-Vlaanderen	Neisseria meningitidis	onbekend	0	1997		--		--		VL
97/1101/183	C	P2.2a	P1.5,2	F		1420	Brabant Wallon	Neisseria meningitidis		0	1997	5	--	2	5--2	F3-6	Wal
97/1101/185	B	P3.14	P1.15	M	3	3380	Vlaams-Brabant	Neisseria meningitidis	overleden	1	1997		--		--		VL
97/1101/187	B	P3.4	P1.4	F	0.8	7134	Hainaut	Neisseria meningitidis	onbekend	0	1997		--		--		Wal
97/1101/188	B	P3.4	P1.4	F	19	3620	Limburg	Neisseria meningitidis	genezen	0	1997		--		--		VL
97/1101/190	B	P3.4	P1.4	F	16	3600	Limburg	Neisseria meningitidis	onbekend	0	1997		--		--		VL
97/1101/191	B	NT	P1.4	F	0.7	1400	Brabant Wallon	Neisseria meningitidis	gunstig	0	1997		--		--		Wal
97/1101/192	B	NT	NST	F	36	8300	West-Vlaanderen	Neisseria meningitidis	genezen	0	1997		--		--		VL
97/1101/193	B	P3.4	P1.4	M	69	2431	Antwerpen	Neisseria meningitidis	onbekend	0	1997		--		--		VL
97/1101/194	C	P3.4	P1.7	F	30	2660	Antwerpen	Neisseria meningitidis	onbekend	0	1997		--		--		VL
97/1101/195	B	P3.4	P1.4	M	0.5	7300	Hainaut	Neisseria meningitidis	genezen	0	1997		--		--		Wal
97/1101/196	B	P2.2a	P1.5,2	M	3	9000	Oost-Vlaanderen	Neisseria meningitidis		0	1997		--		--		VL
97/1101/197	B	P3.4	P1.4	F	0.1	2660	Antwerpen	Neisseria meningitidis	genezen	0	1997		--		--		VL
97/1101/198	B	P3.4	P1.5,2	M	0.3	2140	Antwerpen	Neisseria meningitidis	onbekend	0	1997		--		--		VL
97/1101/200	B	NT	P1.7	F	1	1020	Bruxelles	Neisseria meningitidis	genezen	0	1997		--		--		Bxl
97/1101/201	B	P3.4	P1.5,2	M	3	2570	Antwerpen	Neisseria meningitidis	genezen	0	1997		--		--		VL
97/1101/202	B	P3.14	P1.5,2	F	0.6	4800	Liège	Neisseria meningitidis	gunstig	0	1997		--		--		Wal
97/1101/203	B	P3.4	P1.15	M	10	2018	Antwerpen	Neisseria meningitidis	genezen	0	1997		--		--		VL
97/1101/204	B	P3.4	P1.7	F	3	8800	West-Vlaanderen	Neisseria meningitidis	genezen	0	1997		--		--		VL
97/1101/205	C	P2.2a	P1.5,2	M		9968	Oost-Vlaanderen	Neisseria meningitidis		0	1997	5	--	2	5--2	F4-1	VL
97/1101/206	B	P3.14	P1.5	M	0.1	6890	Luxembourg	Neisseria meningitidis	gunstig	0	1997		--		--		Wal
97/1101/207	B	P3.4	P1.4	F	15	6043	Hainaut	Neisseria meningitidis	gunstig	0	1997		--		--		Wal
97/1101/208	C		P1.1	F	13	2300	Antwerpen	Neisseria meningitidis	onbekend	0	1997		--		--		VL
97/1101/210	B	NT	P1.4	M	4	8210	West-Vlaanderen	Neisseria meningitidis	onbekend	0	1997		--		--		VL
97/1101/211	B	P3.4	P1.7	M	0.6	1000	Bruxelles	Neisseria meningitidis	onbekend	0	1997		--		--		Bxl
97/1101/213	B	P3.4	P1.7	M	8	2370	Antwerpen	Neisseria meningitidis	genezen	0	1997		--		--		VL
97/1101/214	B	P3.4	P1.4	F	2	1000	Bruxelles	Neisseria meningitidis	genezen	0	1997		--		--		Bxl
97/1101/215	C			F	72	5100	Namur	Neisseria meningitidis	gunstig	0	1997		--		--		Wal
97/1101/217	B	P3.4	P1.4	F	2	1000	Bruxelles	Neisseria meningitidis	onbekend	0	1997		--		--		Bxl
97/1101/218	B	P3.4	P1.4	M	20	3001	Vlaams-Brabant	Neisseria meningitidis	onbekend	0	1997		--		--		VL
97/1101/219	B	P3.4	P1.4	M	7	1080	Bruxelles	Neisseria meningitidis	onbekend	0	1997		--		--		Bxl
97/1101/221	B	P3.4	P1.4	F	2	1030	Bruxelles	Neisseria meningitidis	genezen	0	1997		--		--		Bxl
97/1101/222	B	P3.4	P1.13	M	15	2275	Antwerpen	Neisseria meningitidis	genezen	0	1997		--		--		VL
97/1101/223	B	P3.4	P1.4	M	6	6700	Luxembourg	Neisseria meningitidis	genezen	0	1997		--		--		Wal
97/1101/224	B	P3.4	P1.4	M	7	2920	Antwerpen	Neisseria meningitidis	onbekend	0	1997		--		--		VL
97/1101/225	B	P3.4	P1.4	M	16	6700	Luxembourg	Neisseria meningitidis	onbekend	0	1997		--		--		Wal
97/1101/226	B	NT	NST	F	1	8860	West-Vlaanderen	Neisseria meningitidis	genezen	0	1997		--		--		VL
97/1101/228	B	P3.4	P1.4	F	3	4130	Liège	Neisseria meningitidis	genezen	0	1997		--		--		Wal
97/1101/229	B			M	3	1190	Bruxelles	Neisseria meningitidis	genezen	0	1997		--		--		Bxl
97/1101/230	B	P3.4	P1.4	F	29	1850	Vlaams-Brabant	Neisseria meningitidis	genezen	0	1997		--		--		VL
97/1101/231	B	P3.4	P1.4		5	6700	Luxembourg	Neisseria meningitidis	genezen	0	1997		--		--		Wal
97/1101/232	C	P2.2b	P1.5,2	M		1420	Brabant Wallon	Neisseria meningitidis	onbekend	0	1997		--		--		Wal
97/1101/234	B	P3.4	P1.16	F	1	1070	Bruxelles	Neisseria meningitidis	onbekend	0	1997		--		--		Bxl
97/1101/235	B	P3.4	P1.4	F	2	9550	Oost-Vlaanderen	Neisseria meningitidis	onbekend	0	1997		--		--		VL
97/1101/236	B	P3.4	P1.4	F	8	3191	Vlaams-Brabant	Neisseria meningitidis	onbekend	0	1997		--		--		VL
97/1101/237	B	P3.4	P1.4	M	1	1852	Vlaams-Brabant	Neisseria meningitidis	genezen	0	1997		--		--		VL
97/1101/238	B	P3.14	P1.7,1	F	17	8630	West-Vlaanderen	Neisseria meningitidis	onbekend	0	1997		--		--		VL
97/1101/239	B	P3.4	P1.4	M	2	1180	Bruxelles	Neisseria meningitidis	onbekend	0	1997		--		--		Bxl
97/1101/240	C	P2.2b	P1.7,1	F	1	1367	Brabant Wallon	Neisseria meningitidis	genezen	0	1997		--		--		Wal
97/1101/241	B	P3.14	P1.13	F	1	3000	Vlaams-Brabant	Neisseria meningitidis	onbekend	0	1997		--		--		VL
97/1101/242	C	P2.2a	P1.5	F	0.8	1160	Bruxelles	Neisseria meningitidis	onbekend	0	1997		--		--		Bxl
97/1101/243	B	P3.4	P1.9	F	0.1	7070	Hainaut	Neisseria meningitidis	onbekend	0	1997		--		--		Wal
97/1101/244	B	P3.4	P1.4	F	25	1300	Brabant Wallon	Neisseria meningitidis	genezen	0	1997		--		--		Wal
97/1101/246	B	P3.14	P1.4	F	18	1495	Brabant wallon	Neisseria meningitidis	onbekend	0	1997		--		--		Wal
97/1101/247	B	NT	P1.4	M	2	9000	Oost-Vlaanderen	Neisseria meningitidis	onbekend	0	1997		--		--		VL
97/1101/250	C	P3.4	NST	F	40	2140	Antwerpen	Neisseria meningitidis	onbekend	0	1997		--		--		VL
97/1101/252	C	P2.2a	NST	M	30		ZWEDEN	Neisseria meningitidis	onbekend	0	1997		--		--
97/1101/253	B	P3.4	P1.5,2	F	1	7387	Hainaut	Neisseria meningitidis	gunstig	0	1997		--		--		Wal
97/1101/254	B	P3.15	P1.7,16	F	23	3052	Vlaams-Brabant	Neisseria meningitidis	onbekend	0	1997		--		--		VL
97/1101/255	B	P3.4	P1.4	M	0.5	1410	Brabant Wallon	Neisseria meningitidis	onbekend	0	1997		--		--		Wal
97/1101/256	B	P3.4	P1.4	M	33	3001	Vlaams-Brabant	Neisseria meningitidis	onbekend	0	1997		--		--		VL
97/1101/257	B	NT	P1.4	M	0.8	4570	Liège	Neisseria meningitidis	onbekend	0	1997		--		--		Wal
97/1101/258	W135	NT	P1.3,6	F	87	1420	Brabant Wallon	Neisseria meningitidis	genezen	0	1997		--		--		Wal
97/1101/259	C	P2.2a	P1.5	F	17	6700	Luxembourg	Neisseria meningitidis	onbekend	0	1997		--		--		Wal
97/1101/260	B	NT	P1.5,2	F	1	6600	Luxembourg	Neisseria meningitidis	onbekend	0	1997		--		--		Wal
97/1101/261	B	P3.4	P1.4	F	1	6044	Hainaut	Neisseria meningitidis	genezen	0	1997		--		--		Wal
97/1101/263	C	P2.2a	P1.5	M	27	9160	Oost-Vlaanderen	Neisseria meningitidis	onbekend	0	1997		--		--		VL
97/1101/265	B	P3.4	P1.4	M	18	3210	Vlaams-Brabant	Neisseria meningitidis	onbekend	0	1997		--		--		VL
97/1101/266	B	P3.4	P1.4	F	26	3500	Limburg	Neisseria meningitidis	onbekend	0	1997		--		--		VL
97/1101/268	B	P3.4	P1.4	F	29	9050	Oost-Vlaanderen	Neisseria meningitidis	genezen	0	1997		--		--		VL
97/1101/269	B	NT	P1.13	F	19	2310	Antwerpen	Neisseria meningitidis	onbekend	0	1997		--		--		VL
97/1101/270	C	P2.2a	P1.5,2	F	5	1480	Brabant Wallon	Neisseria meningitidis	onbekend	0	1997		--		--		Wal
97/1101/274	B	P3.4	P1.7	F	2	2950	Antwerpen	Neisseria meningitidis	onbekend	0	1997		--		--		VL
97/1101/275	B	P3.15	P1.9	F	0.4	1060	Bruxelles	Neisseria meningitidis	onbekend	0	1997		--		--		Bxl
97/1101/276	C	P2.2a	P1.5	F	1	6040	Hainaut	Neisseria meningitidis	onbekend	0	1997		--		--		Wal
97/1101/277	B	P3.15	P1.7	M	1	1000	Bruxelles	Neisseria meningitidis	onbekend	0	1997		--		--		Bxl
97/1101/278	B	NT	P1.4	M	7	7000	Hainaut	Neisseria meningitidis	genezen	0	1997		--		--		Wal
97/1101/279	B	P3.4	P1.13	F	0.1	9340	Oost-Vlaanderen	Neisseria meningitidis	onbekend	0	1997		--		--		VL
97/1101/280	B	P3.4	P1.7,1	M	6	8500	West-Vlaanderen	Neisseria meningitidis	genezen	0	1997		--		--		VL
97/1101/282	B	P3.4	P1.13	M	1	3920	Limburg	Neisseria meningitidis	onbekend	0	1997		--		--		VL
97/1101/283	B	P3.4	P1.4	M	12	8800	West-Vlaanderen	Neisseria meningitidis	genezen	0	1997		--		--		VL
97/1101/284	B	P3.4	P1.4	M	2	7110	Hainaut	Neisseria meningitidis	genezen	0	1997		--		--		Wal
97/1101/285	W135	NT	P1.3,6	M	0.9	3920	Limburg	Neisseria meningitidis	onbekend	0	1997		--		--		VL
97/1101/286	B			M	0.1	4500	Liège	Neisseria meningitidis	genezen	0	1997		--		--		Wal
97/1101/287	B	P3.1	P1.9	F	0.5	9340	Oost-Vlaanderen	Neisseria meningitidis	genezen	0	1997		--		--		VL
97/1101/289	B	P3.4	P1.4	M	12	6200	Hainaut	Neisseria meningitidis	genezen	0	1997		--		--		Wal
97/1101/290	B	P3.4	P1.4	F	32	1325	Brabant Wallon	Neisseria meningitidis	onbekend	0	1997		--		--		Wal
97/1101/291	B	P3.4	P1.4	M	2	8310	West-Vlaanderen	Neisseria meningitidis	onbekend	0	1997		--		--		VL
97/1101/293	B	P3.4	P1.4	M	2	9900	Oost-Vlaanderen	Neisseria meningitidis	gunstig	0	1997		--		--		VL
97/1101/294	B	P3.4	P1.4	F	10	2000	Antwerpen	Neisseria meningitidis	onbekend	0	1997		--		--		VL
97/1101/295	B	P3.4	P1.4	F	10	2000	Antwerpen	Neisseria meningitidis	genezen	0	1997		--		--		VL
97/1101/297	B	P3.4	P1.4	F	12	4920	Liège	Neisseria meningitidis	onbekend	0	1997		--		--		Wal
97/1101/298	B	P3.4	P1.4	F	5	9940	Oost-Vlaanderen	Neisseria meningitidis	gunstig	0	1997		--		--		VL
97/1101/299	B	P3.4	P1.7,4	F	26	4000	Liège	Neisseria meningitidis	onbekend	0	1997		--		--		Wal
97/1101/300	B	P3.4	P1.4	F	0.5	9712	Oost-Vlaanderen	Neisseria meningitidis	onbekend	0	1997		--		--		VL
97/1101/305	C	P2.2b	P1.5,2	F	6	8500	West-Vlaanderen	Neisseria meningitidis	genezen	0	1997		--		--		VL
97/1101/306	C	NT	NST	F	1	5537	Namur	Neisseria meningitidis	gunstig	0	1997		--		--		Wal
97/1101/307	B	P3.4	P1.4	F	0.2	1090	Bruxelles	Neisseria meningitidis	genezen	0	1997		--		--		Bxl
97/1101/309	B	P3.4	P1.4	M	8	1080	Bruxelles	Neisseria meningitidis	onbekend	0	1997		--		--		Bxl
97/1101/311	B	P3.14	P1.15	M	1	6700	Luxembourg	Neisseria meningitidis	genezen	0	1997		--		--		Wal
97/1101/312	B			M		1430	Brabant Wallon	Souche non revivifiable			1997		--		--		Wal
97/1101/313	B	P3.4	P1.4	M	16	2360	Antwerpen	Neisseria meningitidis	genezen	0	1997		--		--		VL
97/1101/314	B			M		2470	Antwerpen	Niet kultiveerbare stam			1997		--		--		VL
97/1101/315	B	P3.15	P1.7,16	F	1	3150	Vlaams-Brabant	Neisseria meningitidis	gunstig	0	1997		--		--		VL
97/1101/316	B	P3.4	NST	M	6	2180	Antwerpen	Neisseria meningitidis	onbekend	0	1997		--		--		VL
97/1101/319	B	P3.15	P1.7,16	M	3	9200	Oost-Vlaanderen	Neisseria meningitidis	overleden	1	1997		--		--		VL
97/1101/320	B	P3.4	P1.4	F	17	8490	West-Vlaanderen	Neisseria meningitidis	onbekend	0	1997		--		--		VL
97/1101/321	Y	P3.14	P1.5	F	22	6700	Luxembourg	Neisseria meningitidis	onbekend	0	1997	5.1	--	10.1	5.1--10.1	F5-5	Wal
97/1101/322	B	P3.4	P1.4	F	19	3600	Limburg	Neisseria meningitidis	genezen	0	1997		--		--		VL
97/1101/323	B	NT	P1.7,1	M	1	8000	West-Vlaanderen	Neisseria meningitidis	genezen	0	1997		--		--		VL
97/1101/325	B	P3.14	P1.15	M	17	4000	Liège	Neisseria meningitidis	onbekend	0	1997		--		--		Wal
98/1101/001	C	NT	P1.5,2	F	4	2250	Antwerpen	Neisseria meningitidis	onbekend	0	1998		--		--		VL
98/1101/002	B	P3.15	P1.7,4	M	23	1180	Bruxelles	Neisseria meningitidis	genezen	0	1998		--		--		Bxl
98/1101/003	B	P3.15	P1.13	F	0.4	6200	Hainaut	Neisseria meningitidis	onbekend	0	1998		--		--		Wal
98/1101/004	B	P3.4	P1.4	M	5	3670	Limburg	Neisseria meningitidis	genezen	0	1998		--		--		VL
98/1101/005	C	P2.2b	P1.5,2	F	18	8650	West-Vlaanderen	Neisseria meningitidis	genezen	0	1998		--		--		VL
98/1101/006	B	NT		F	0.2	2180	Antwerpen	Neisseria meningitidis	onbekend	0	1998		--		--		VL
98/1101/007	B	P3.4	P1.10	F	8	4800	Liège	Neisseria meningitidis	onbekend	0	1998		--		--		Wal
98/1101/008	C	P2.2b	P1.5,2	M	16	3220	Vlaams-Brabant	Neisseria meningitidis	onbekend	0	1998		--		--		VL
98/1101/010	B	P3.4	P1.7,1	F	16	9920	Oost-Vlaanderen	Neisseria meningitidis	genezen	0	1998		--		--		VL
98/1101/011	B	NT	P1.7,1	F	0.5	9000	Oost-Vlaanderen	Neisseria meningitidis	genezen	0	1998		--		--		VL
98/1101/012	C	P2.2a	P1.5	M	13	2323	Antwerpen	Neisseria meningitidis	onbekend	0	1998		--		--		VL
98/1101/013	B	P3.4	P1.15	F	5	9070	Oost-Vlaanderen	Neisseria meningitidis	onbekend	0	1998		--		--		VL
98/1101/016	B	P3.4	P1.5,2	M	71	7100	Hainaut	Neisseria meningitidis	genezen	0	1998		--		--		Wal
98/1101/017	B	P3.4	P1.13	M	2	2930	Antwerpen	Neisseria meningitidis	onbekend	0	1998		--		--		VL
98/1101/018	B	P3.4	P1.7,1	F	16	8720	West-Vlaanderen	Neisseria meningitidis	genezen	0	1998		--		--		VL
98/1101/019	B		P1.4	M	28	2800	Antwerpen	Neisseria meningitidis	genezen	0	1998		--		--		VL
98/1101/020	W135	NT	P1.3,6	F	1	3020	Vlaams-Brabant	Neisseria meningitidis	onbekend	0	1998		--		--		VL
98/1101/021	B	P3.4	P1.4	F	15	2440	Antwerpen	Neisseria meningitidis	onbekend	0	1998		--		--		VL
98/1101/022	B	P3.4	P1.4	F	1	2300	Antwerpen	Neisseria meningitidis	onbekend	0	1998		--		--		VL
98/1101/024	B	P3.4	P1.4	M	34	2000	Antwerpen	Neisseria meningitidis	onbekend	0	1998		--		--		VL
98/1101/025	B	P3.4	P1.4	M	7	8510	West-Vlaanderen	Neisseria meningitidis	gunstig	0	1998		--		--		VL
98/1101/026	B	NT	NST	M	17	6001	Hainaut	Neisseria meningitidis	onbekend	0	1998		--		--		Wal
98/1101/030	C	P2.2b	P1.5,2	M	0.7	2300	Antwerpen	Neisseria meningitidis	onbekend	0	1998		--		--		VL
98/1101/032	B	P3.4	P1.15	M	3	3800	Limburg	Neisseria meningitidis	onbekend	0	1998		--		--		VL
98/1101/033	B	NT	P1.15	M	1	5170	Namur	Neisseria meningitidis	genezen	0	1998		--		--		Wal
98/1101/034	C	NT	NST	F	40	3012	Vlaams-Brabant	Neisseria meningitidis	onbekend	0	1998		--		--		VL
98/1101/035	B	P3.4	NST	F	2	2920	Antwerpen	Neisseria meningitidis	onbekend	0	1998		--		--		VL
98/1101/036	W135	NT	P1.5,2	F	17	7712	Hainaut	Neisseria meningitidis	onbekend	0	1998		--		--		Wal
98/1101/037	C	P3.4	P1.4	F	13	1081	Bruxelles	Neisseria meningitidis	genezen	0	1998		--		--		Bxl
98/1101/040	C	P2.2b	P1.5,2	F	34	8930	West-Vlaanderen	Neisseria meningitidis	overleden	1	1998		--		--		VL
98/1101/041	B	P3.4	P1.7,1	F	8	8500	West-Vlaanderen	Neisseria meningitidis	genezen	0	1998		--		--		VL
98/1101/042	B	NT	NST	M	2	2910	Antwerpen	Neisseria meningitidis	onbekend	0	1998		--		--		VL
98/1101/044	B	P3.4	P1.4	F	15	9070	Oost-Vlaanderen	Neisseria meningitidis	onbekend	0	1998		--		--		VL
98/1101/045	C	P2.2b	P1.5,2	M	2	3930	Limburg	Neisseria meningitidis	onbekend	0	1998		--		--		VL
98/1101/046	B	P3.4	P1.4	F	17	8501	West-Vlaanderen	Neisseria meningitidis	onbekend	0	1998		--		--		VL
98/1101/047	B	P3.4	P1.4	M	4	1081	Bruxelles	Neisseria meningitidis	onbekend	0	1998		--		--		Bxl
98/1101/048	B	NT	P1.4	M	40	8420	West-Vlaanderen	Neisseria meningitidis	gunstig	0	1998		--		--		VL
98/1101/049	B	P3.4	P1.4	F	16	2000	Antwerpen	Neisseria meningitidis	onbekend	0	1998		--		--		VL
98/1101/050	C	P2.2b	P1.10	F	0.8	1080	Bruxelles	Neisseria meningitidis	onbekend	0	1998		--		--		Bxl
98/1101/051	B	NT	P1.5,2	F	0.8	1400	Brabant Wallon	Neisseria meningitidis	onbekend	0	1998		--		--		Wal
98/1101/052	B	P3.15	P1.7,16	F	4	1160	Bruxelles	Neisseria meningitidis		0	1998		--		--		Bxl
98/1101/053	B	P3.4	P1.4	F	18	7500	Hainaut	Neisseria meningitidis	onbekend	0	1998		--		--		Wal
98/1101/055	B	P3.4	P1.4	M	9	2223	Antwerpen	Neisseria meningitidis	genezen	0	1998		--		--		VL
98/1101/057	B	P3.4	P1.13	F	3	2275	Antwerpen	Neisseria meningitidis	onbekend	0	1998		--		--		VL
98/1101/058	B	P3.4	P1.4	M	16	7860	Hainaut	Neisseria meningitidis	onbekend	0	1998		--		--		Wal
98/1101/059	C	P2.2a	P1.5	F	21	1480	Brabant Wallon	Neisseria meningitidis	genezen	0	1998		--		--		Wal
98/1101/060	B	P3.21	P1.15	F	2	1020	Bruxelles	Neisseria meningitidis	genezen	0	1998		--		--		Bxl
98/1101/061	B	P3.4	P1.4	F	9	3473	Vlaams-Brabant	Neisseria meningitidis	onbekend	0	1998		--		--		VL
98/1101/062	B	P3.4	P1.1	M	3	2630	Antwerpen	Neisseria meningitidis	onbekend	0	1998		--		--		VL
98/1101/063	C	P2.2b	P1.5,2	M	7	8020	West-Vlaanderen	Neisseria meningitidis	onbekend	0	1998		--		--		VL
98/1101/064	B	NT	P1.5	M	0.7	3800	Limburg	Neisseria meningitidis	genezen	0	1998		--		--		VL
98/1101/065	B	P3.4	P1.4	M	0.6	1080	Bruxelles	Neisseria meningitidis	onbekend	0	1998		--		--		Bxl
98/1101/066	B	P3.15	P1.4	F	31	1000	Bruxelles	Neisseria meningitidis	onbekend	0	1998		--		--		Bxl
98/1101/068	B	P3.4	P1.4	F	2	9000	Oost-Vlaanderen	Neisseria meningitidis	overleden	1	1998		--		--		VL
98/1101/069	C	P2.2b	P1.7,1	F	69	4000	Liège	Neisseria meningitidis	onbekend	0	1998		--		--		Wal
98/1101/072	B	P3.4	P1.4	M	49	4000	Liège	Neisseria meningitidis	onbekend	0	1998		--		--		Wal
98/1101/073	B	P3.4	P1.4	F	8	7640	Hainaut	Neisseria meningitidis	onbekend	0	1998		--		--		Wal
98/1101/076	B	P3.4	P1.5	F	0.4	3530	Limburg	Neisseria meningitidis	genezen	0	1998		--		--		VL
98/1101/078	Y	NT	P1.5	F	0.2	7110	Hainaut	Neisseria meningitidis	genezen	0	1998	5.1	--	10.4	5.1--10.4	F4-1	Wal		ST-167 complex
98/1101/079	B	NT	P1.7,4	F	11	6920	Luxembourg	Neisseria meningitidis	genezen	0	1998		--		--		Wal
98/1101/083	B	P3.1	P1.4	F	18	3740	Limburg	Neisseria meningitidis	onbekend	0	1998		--		--		VL
98/1101/084	B	P3.4	P1.10	M	18	3650	Limburg	Neisseria meningitidis	onbekend	0	1998		--		--		VL
98/1101/085	B	NT	P1.4	M	13	3130	Vlaams-Brabant	Neisseria meningitidis	onbekend	0	1998		--		--		VL
98/1101/087	B	P3.4	P1.5,2	F	13	8790	West-Vlaanderen	Neisseria meningitidis	genezen	0	1998		--		--		VL
98/1101/088	C	P2.2a	P1.5	M	17	9506	Oost-Vlaanderen	Neisseria meningitidis	onbekend	0	1998		--		--		VL
98/1101/089	W135	NT	P1.5,2	F	1	8560	West-Vlaanderen	Neisseria meningitidis	genezen	0	1998		--		--		VL
98/1101/090	B	P3.4	P1.15	M	11	2018	Antwerpen	Neisseria meningitidis	onbekend	0	1998		--		--		VL
98/1101/091	B	P3.4	P1.4	M	27	9000	Oost-Vlaanderen	Neisseria meningitidis	onbekend	0	1998		--		--		VL
98/1101/092	B	P3.4	P1.15	M	7	9070	Oost-Vlaanderen	Neisseria meningitidis	overleden	1	1998		--		--		VL
98/1101/093	C	P2.2b	P1.5,2	F	9	1060	Bruxelles	Neisseria meningitidis	genezen	0	1998		--		--		Bxl
98/1101/094	B	P3.4	P1.4	F	6	4650	Liège	Neisseria meningitidis	onbekend	0	1998		--		--		Wal
98/1101/095	C	P2.2a		F	77	6700	Luxembourg	Neisseria meningitidis	onbekend	0	1998		--		--		Wal
98/1101/096	B	P3.4	P1.4	F	13	2800	Antwerpen	Neisseria meningitidis	genezen	0	1998		--		--		VL
98/1101/097	B	P3.4	P1.4	M	0.5	3600	Limburg	Neisseria meningitidis	onbekend	0	1998		--		--		VL
98/1101/098	B	NT	P1.4	M	13	1480	Brabant Wallon	Neisseria meningitidis	onbekend	0	1998		--		--		Wal
98/1101/100	B	P3.4	P1.4	F	25	7540	Hainaut	Neisseria meningitidis	onbekend	0	1998		--		--		Wal
98/1101/101	B	P3.4	P1.4	M	3	1830	Vlaams-Brabant	Neisseria meningitidis	genezen	0	1998		--		--		VL
98/1101/102	B	NT	P1.7,1	F	3	9000	Oost-Vlaanderen	Neisseria meningitidis	genezen	0	1998		--		--		VL
98/1101/104	B	P3.4	P1.4	M	1	2845	Antwerpen	Neisseria meningitidis	genezen	0	1998		--		--		VL
98/1101/105	B	P3.4	P1.5,2	F	0.5	7140	Hainaut	Neisseria meningitidis	genezen	0	1998		--		--		Wal
98/1101/106	B	P3.4	P1.4	M	2	8900	West-Vlaanderen	Neisseria meningitidis	onbekend	0	1998		--		--		VL
98/1101/109	C	P2.2b	P1.5,2	F	1	2850	Antwerpen	Neisseria meningitidis	onbekend	0	1998		--		--		VL
98/1101/110	B	P3.14	P1.5	F	25	1083	Bruxelles	Neisseria meningitidis	genezen	0	1998		--		--		Bxl
98/1101/112	B	P3.4	P1.15	M	56	1330	Brabant Wallon	Neisseria meningitidis	gunstig	0	1998		--		--		Wal
98/1101/113	B	NT	P1.9	F	1	1490	Brabant Wallon	Neisseria meningitidis	onbekend	0	1998		--		--		Wal
98/1101/114	B	P3.4	P1.4	M	5	7070	Hainaut	Neisseria meningitidis	genezen	0	1998		--		--		Wal
98/1101/115	B	P3.4	P1.4	M	16	7120	Hainaut	Neisseria meningitidis	genezen	0	1998		--		--		Wal
98/1101/117	B	P3.4	P1.4	F	1	1080	Bruxelles	Neisseria meningitidis	genezen	0	1998		--		--		Bxl
98/1101/118	C		P1.5	M	18	2900	Antwerpen	Neisseria meningitidis	onbekend	0	1998		--		--		VL
98/1101/119	B	P3.4	P1.4	F	19	5651	Namur	Neisseria meningitidis	onbekend	0	1998		--		--		Wal
98/1101/120	C	P2.2a	P1.5	M	48	9280	Oost-Vlaanderen	Neisseria meningitidis	overleden	1	1998		--		--		VL
98/1101/121	B	P3.4	P1.4	M	16	2820	Antwerpen	Neisseria meningitidis	onbekend	0	1998		--		--		VL
98/1101/122	B	P3.4	P1.4	F	1	2610	Antwerpen	Neisseria meningitidis	onbekend	0	1998		--		--		VL
98/1101/123	B	P3.4	P1.4	F	3	2610	Antwerpen	Neisseria meningitidis	onbekend	0	1998		--		--		VL
98/1101/125	B	P3.4	P1.4	F	18	3680	Limburg	Neisseria meningitidis	genezen	0	1998		--		--		VL
98/1101/126	B	NT	P1.4	M	0.4	9100	Oost-Vlaanderen	Neisseria meningitidis	genezen	0	1998		--		--		VL
98/1101/127	B	P3.4	P1.4	F	3	7100	Hainaut	Neisseria meningitidis	onbekend	0	1998		--		--		Wal
98/1101/128	C	P2.2a		F	15	3000	Vlaams-Brabant	Neisseria meningitidis	gunstig	0	1998		--		--		VL
98/1101/130	B	P3.4	P1.4	F	11	8800	West-Vlaanderen	Neisseria meningitidis	genezen	0	1998		--		--		VL
98/1101/131	B	P3.14	P1.7,1	M	15	8501	West-Vlaanderen	Neisseria meningitidis	onbekend	0	1998		--		--		VL
98/1101/132	B	P3.4		F	18	2580	Antwerpen	Neisseria meningitidis	onbekend	0	1998		--		--		VL
98/1101/133	C	P2.2a	P1.5,2	M	0.4	1600	Vlaams-Brabant	Neisseria meningitidis	genezen	0	1998	5	--	2	5--2	F3-6	VL	11	ST-11 complex/ET-37 complex
98/1101/134	C	P2.2a		F	2	8600	West-Vlaanderen	Neisseria meningitidis	genezen	0	1998		--		--		VL
98/1101/135	C	NT		F	2	4500	Liège	Neisseria meningitidis	genezen	0	1998		--		--		Wal
98/1101/136	B	P3.4	P1.4	F	3	8830	West-Vlaanderen	Neisseria meningitidis	onbekend	0	1998		--		--		VL
98/1101/137	B	P3.4	P1.16	F	16	2300	Antwerpen	Neisseria meningitidis	genezen	0	1998		--		--		VL
98/1101/138	X	NT	P1.5,2	F	52	9968	Oost-Vlaanderen	Neisseria meningitidis	genezen	0	1998		--		--		VL
98/1101/139	B	P3.4	P1.4	F	1	8000	West-Vlaanderen	Neisseria meningitidis	onbekend	0	1998		--		--		VL
98/1101/140	B	P3.4	P1.4	M	20	3600	Limburg	Neisseria meningitidis	onbekend	0	1998		--		--		VL
98/1101/142	C	NT	P1.5,2	F	5	2370	Antwerpen	Neisseria meningitidis	onbekend	0	1998		--		--		VL
98/1101/144	C	P2.2a	P1.5,2	F	33	7730	Hainaut	Neisseria meningitidis	genezen	0	1998	5	--	2	5--2	F3-6	Wal	11	ST-11 complex/ET-37 complex
98/1101/145	B	NT	P1.4	M	15	5310	Namur	Neisseria meningitidis	genezen	0	1998		--		--		Wal
98/1101/147	B	P3.4	P1.4	M	5	4800	Liège	Neisseria meningitidis	onbekend	0	1998		--		--		Wal
98/1101/148	B	NT	P1.1	F	1	1020	Bruxelles	Neisseria meningitidis	genezen	0	1998		--		--		Bxl
98/1101/149	B	P3.1		M	0.05	6141	Hainaut	Neisseria meningitidis	genezen	0	1998		--		--		Wal
98/1101/150	B	P3.4		F	31	1050	Bruxelles	Neisseria meningitidis	onbekend	0	1998		--		--		Bxl
98/1101/152	B	P3.4		F	4	2950	Antwerpen	Neisseria meningitidis	onbekend	0	1998		--		--		VL
98/1101/153	B	P3.4	P1.4	F		7500	Hainaut	Neisseria meningitidis	onbekend	0	1998		--		--		Wal
98/1101/155	B	P3.4	P1.7	M	9	1120	Bruxelles	Neisseria meningitidis	gunstig	0	1998		--		--		Bxl
98/1101/156	B	P3.4	P1.12,13	M	18	3300	Vlaams-Brabant	Neisseria meningitidis	onbekend	0	1998		--		--		VL
98/1101/157	B	P3.4	P1.4	M	4	1330	Brabant Wallon	Neisseria meningitidis	genezen	0	1998		--		--		Wal
98/1101/158	W135		P1.5,2	F	2	1050	Bruxelles	Neisseria meningitidis	overleden	1	1998		--		--		Bxl
98/1101/159	B	P3.4	P1.4	F	1	4500	Liège	Neisseria meningitidis	onbekend	0	1998		--		--		Wal
98/1101/160	B	P3.4	P1.4	M	9	2310	Antwerpen	Neisseria meningitidis	onbekend	0	1998		--		--		VL
98/1101/161	B	P3.4	P1.4	M	15	3740	Limburg	Neisseria meningitidis	onbekend	0	1998		--		--		VL
98/1101/164	B	NT	P1.4	F	19	3200	Vlaams-Brabant	Neisseria meningitidis	genezen	0	1998		--		--		VL
98/1101/165	B	P3.4	P1.4	M	2	9100	Oost-Vlaanderen	Neisseria meningitidis	overleden	1	1998		--		--		VL
98/1101/167	W135	NT	P1.3,6	M	0.5	6900	Luxembourg	Neisseria meningitidis	onbekend	0	1998		--		--		Wal
98/1101/168	B	P3.4	P1.4	F	5	5384	Namur	Neisseria meningitidis	onbekend	0	1998		--		--		Wal
98/1101/169	B	P3.4	P1.4	F	6	6700	Luxembourg	Neisseria meningitidis	onbekend	0	1998		--		--		Wal
98/1101/170	B	P3.4	P1.4	M	2	7500	Hainaut	Neisseria meningitidis	onbekend	0	1998		--		--		Wal
98/1101/171	B	P3.15		M	0.3	1000	Bruxelles	Neisseria meningitidis	onbekend	0	1998		--		--		Bxl
98/1101/172	B	P3.4	P1.4	M	0.7	6700	Luxembourg	Neisseria meningitidis	overleden	1	1998		--		--		Wal
98/1101/173	C	P2.2a		F	15	9660	Oost-Vlaanderen	Neisseria meningitidis	onbekend	0	1998		--		--		VL
98/1101/174	B	P3.21	P1.4	F	0.3	4700	Liège	Neisseria meningitidis	onbekend	0	1998		--		--		Wal
98/1101/175	C	P2.2b		M	71	3550	Limburg	Neisseria meningitidis	genezen	0	1998		--		--		VL
98/1101/176	B	P2.2b		F	0.5	2100	Antwerpen	Neisseria meningitidis	onbekend	0	1998		--		--		VL
98/1101/178	B	P3.4	P1.4	M	1	1790	Vlaams-Brabant	Neisseria meningitidis	onbekend	0	1998		--		--		VL
98/1101/179	B	P3.4	P1.4	F	0.5	6060	Hainaut	Neisseria meningitidis	genezen	0	1998		--		--		Wal
98/1101/180	B	P3.4	P1.4	F	3	2850	Antwerpen	Neisseria meningitidis	genezen	0	1998		--		--		VL
98/1101/181	C	P2.2b	P1.5,2	F	19	9890	Oost-Vlaanderen	Neisseria meningitidis	genezen	0	1998		--		--		VL
98/1101/182	B	P3.4	P1.4	M	9	8680	West-Vlaanderen	Neisseria meningitidis	onbekend	0	1998		--		--		VL
98/1101/183	C	NT		M	3	2250	Antwerpen	Neisseria meningitidis	onbekend	0	1998		--		--		VL
98/1101/184	B	P3.4	P1.5,2	M	0.1	6180	Hainaut	Neisseria meningitidis	onbekend	0	1998		--		--		Wal
98/1101/185	B	NT	P1.12,4	F	2	6200	Hainaut	Neisseria meningitidis	genezen	0	1998		--		--		Wal
98/1101/186	C	P2.2a	P1.5	F	43	9220	Oost-Vlaanderen	Neisseria meningitidis	genezen	0	1998		--		--		VL
98/1101/187	B	P3.4	P1.5,2	M	2	2570	Antwerpen	Neisseria meningitidis	onbekend	0	1998		--		--		VL
98/1101/189	B	P3.4	P1.4	M	5	6240	Hainaut	Neisseria meningitidis	overleden	1	1998		--		--		Wal
98/1101/190	B	P3.4	P1.4	M	4	2275	Antwerpen	Neisseria meningitidis	onbekend	0	1998		--		--		VL
98/1101/191	B	P3.4	P1.4	M	6	9800	Oost-Vlaanderen	Neisseria meningitidis	genezen	0	1998		--		--		VL
98/1101/192	B	P3.4	P1.4	M	17	3550	Limburg	Neisseria meningitidis	onbekend	0	1998		--		--		VL
98/1101/195	B	P3.15	P1.9	F	0.09	3010	Vlaams-Brabant	Neisseria meningitidis	onbekend	0	1998		--		--		VL
98/1101/196	C	P2.2b	P1.7,1	M	5	3600	Limburg	Neisseria meningitidis	genezen	0	1998		--		--		VL
98/1101/198	B	NT	P1.16	M	4	8581	West-Vlaanderen	Neisseria meningitidis	overleden	1	1998		--		--		VL
98/1101/199	B	P3.4	P1.4	M	2	8930	West-Vlaanderen	Neisseria meningitidis	gunstig	0	1998		--		--		VL
98/1101/201	C	P2.2a	P1.5,2	M	16	9620	Oost-Vlaanderen	Neisseria meningitidis	onbekend	0	1998	5	--	2	5--2	F3-6	VL	11	ST-11 complex/ET-37 complex
98/1101/202	B	NT	P1.4	M	1	7350	Hainaut	Neisseria meningitidis	genezen	0	1998		--		--		Wal
98/1101/204	C	P2.2b	P1.5,2	F	43	1000	Bruxelles	Neisseria meningitidis	genezen	0	1998		--		--		Bxl
98/1101/205	B	P3.4	P1.15	F	17	9051	Oost-Vlaanderen	Neisseria meningitidis	onbekend	0	1998		--		--		VL
98/1101/206	C	NT		M	76	4000	Liège	Neisseria meningitidis	onbekend	0	1998		--		--		Wal
98/1101/207	B	P3.4	P1.4	M	2	7160	Hainaut	Neisseria meningitidis	genezen	0	1998		--		--		Wal
98/1101/208	Y	P3.4		F	0.6	5650	Namur	Neisseria meningitidis	onbekend	0	1998		--		--		Wal
98/1101/209	B	P3.4	P1.4	M	3	3740	Limburg	Neisseria meningitidis	onbekend	0	1998		--		--		VL
98/1101/210	B	P3.4	P1.13	F	18	2980	Antwerpen	Neisseria meningitidis	overleden	1	1998		--		--		VL
98/1101/211	B	P3.4	P1.4	M	2	3740	Limburg	Neisseria meningitidis	onbekend	0	1998		--		--		VL
98/1101/214	B	P3.4	P1.4	F	20	7730	Hainaut	Neisseria meningitidis	onbekend	0	1998		--		--		Wal
98/1101/215	B	P3.4	P1.5,2	F	26	1180	Bruxelles	Neisseria meningitidis	genezen	0	1998		--		--		Bxl
98/1101/217	B	NT	P1.4	F	17	8770	West-Vlaanderen	Neisseria meningitidis	genezen	0	1998		--		--		VL
98/1101/219	B	P3.4	P1.4	F	5	7608	Hainaut	Neisseria meningitidis	onbekend	0	1998		--		--		Wal
98/1101/220	B	P3.4	P1.15	M	2	2400	Antwerpen	Neisseria meningitidis	genezen	0	1998		--		--		VL
98/1101/221	B	P3.4	P1.4	M	13	1703	Vlaams-Brabant	Neisseria meningitidis	genezen	0	1998		--		--		VL
98/1101/222	B	P3.4	P1.14	M	3	3600	Limburg	Neisseria meningitidis	genezen	0	1998		--		--		VL
98/1101/224	B	P3.4	P1.7,4	M	20	2220	Antwerpen	Neisseria meningitidis	onbekend	0	1998		--		--		VL
98/1101/226	B	P3.4	P1.10	M	9	6600	Luxembourg	Neisseria meningitidis	onbekend	0	1998		--		--		Wal
98/1101/227	B	P3.4	P1.4	F	13	3740	Limburg	Neisseria meningitidis	genezen	0	1998		--		--		VL
98/1101/229	B	P3.21	P1.15	M	1	9880	Oost-Vlaanderen	Neisseria meningitidis	genezen	0	1998		--		--		VL
98/1101/230	B	P3.4	P1.15	F	18	9032	Oost-Vlaanderen	Neisseria meningitidis	gunstig	0	1998		--		--		VL
98/1101/231	B	P3.4	P1.4	M	0.4	1020	Bruxelles	Neisseria meningitidis	gunstig	0	1998		--		--		Bxl
98/1101/232	B	NT	P1.1	M	19	2100	Antwerpen	Neisseria meningitidis	onbekend	0	1998		--		--		VL
98/1101/235	B	P3.4	P1.14	M	71	9308	Oost-Vlaanderen	Neisseria meningitidis	onbekend	0	1998		--		--		VL
98/1101/237	B	P3.4	P1.4	F	1	8300	West-Vlaanderen	Neisseria meningitidis	overleden	1	1998		--		--		VL
98/1101/238	B	P3.4	P1.4	F	6	9820	Oost-Vlaanderen	Neisseria meningitidis	onbekend	0	1998		--		--		VL
98/1101/239	C	P2.2b	P1.5,2	M	0.1	8800	West-Vlaanderen	Neisseria meningitidis	onbekend	0	1998		--		--		VL
98/1101/241	B	P3.14	P1.3,6	F	9	8920	West-Vlaanderen	Neisseria meningitidis	genezen	0	1998		--		--		VL
98/1101/242	B	P3.4	P1.4	F	1	3300	Vlaams-Brabant	Neisseria meningitidis	onbekend	0	1998		--		--		VL
98/1101/243	B	NT	P1.15	F	0.7	2910	Antwerpen	Neisseria meningitidis	onbekend	0	1998		--		--		VL
98/1101/244	B	P3.4	P1.4	M	2	1080	Bruxelles	Neisseria meningitidis	overleden	1	1998		--		--		Bxl
98/1101/245	C	NT		M	0.2	2400	Antwerpen	Neisseria meningitidis	onbekend	0	1998		--		--		VL
98/1101/246	B	NT	P1.5	F	20	8300	West-Vlaanderen	Neisseria meningitidis	overleden	1	1998		--		--		VL
98/1101/247	C	P2.2b	P1.5,2	M	4	9070	Oost-Vlaanderen	Neisseria meningitidis	genezen	0	1998		--		--		VL
98/1101/249	C	P2.2a	P1.5	F	1	2140	Antwerpen	Neisseria meningitidis	onbekend	0	1998		--		--		VL
98/1101/250	B	P3.4	P1.10	F	21	8200	West-Vlaanderen	Neisseria meningitidis	onbekend	0	1998		--		--		VL
98/1101/251	C	P2.2a	P1.5,2	F	76	3582	Limburg	Neisseria meningitidis	genezen	0	1998		--		--		VL
98/1101/252	B	P3.1	P1.7,16	M	1	2110	Antwerpen	Neisseria meningitidis	onbekend	0	1998		--		--		VL
98/1101/253	B	P3.4		F	3	1080	Bruxelles	Neisseria meningitidis	genezen	0	1998		--		--		Bxl
98/1101/255	B	P3.4	P1.15	F	1	9000	Oost-Vlaanderen	Neisseria meningitidis	gunstig	0	1998		--		--		VL
98/1101/256	B	P3.4	P1.4	M	1	8300	West-Vlaanderen	Neisseria meningitidis	genezen	0	1998		--		--		VL
98/1101/257	C	P2.2b	P1.5,2	F	18	2460	Antwerpen	Neisseria meningitidis	onbekend	0	1998		--		--		VL
98/1101/258	C	P3.15	P1.7,16	F	4	7181	Hainaut	Neisseria meningitidis	genezen	0	1998		--		--		Wal
98/1101/259	B	P3.4	P1.4	M	2	1700	Vlaams-Brabant	Neisseria meningitidis	genezen	0	1998		--		--		VL
98/1101/260	B	NT	P1.5	M	0.5	8210	West-Vlaanderen	Neisseria meningitidis	gunstig	0	1998		--		--		VL
98/1101/261	B	P3.4	P1.4	F	1	8520	West-Vlaanderen	Neisseria meningitidis	onbekend	0	1998		--		--		VL
98/1101/262	C	P2.2a	P1.5,2	F	0.7	1210	Bruxelles	Neisseria meningitidis	genezen	0	1998		--		--		Bxl
98/1101/264	B	P3.4	P1.2	M	20	9100	Oost-Vlaanderen	Neisseria meningitidis	genezen	0	1998		--		--		VL
98/1101/265	B	P3.4	P1.13	M	25	2330	Antwerpen	Neisseria meningitidis	onbekend	0	1998		--		--		VL
98/1101/267	C	P2.2b	P1.7,1	M	4	9100	Oost-Vlaanderen	Neisseria meningitidis	onbekend	0	1998		--		--		VL
98/1101/269	B	P3.14	P1.9	F	1	6240	Hainaut	Neisseria meningitidis	onbekend	0	1998		--		--		Wal
98/1101/270	B	P3.4	P1.4	M	15	9000	Oost-Vlaanderen	Neisseria meningitidis	genezen	0	1998		--		--		VL
98/1101/271	C	P2.2a	P1.5,2	F	18	1090	Bruxelles	Neisseria meningitidis	genezen	0	1998		--		--		Bxl
98/1101/273	B	P3.4	P1.4	M	1	8211	West-Vlaanderen	Neisseria meningitidis	genezen	0	1998		--		--		VL
98/1101/275	B	P3.4	P1.4	F	15	8890	West-Vlaanderen	Neisseria meningitidis	gunstig	0	1998		--		--		VL
98/1101/276	C	P2.2a		F	0.6	6040	Hainaut	Neisseria meningitidis	onbekend	0	1998		--		--		Wal
98/1101/277	B	NT	P1.7,1	M	54	1090	Bruxelles	Neisseria meningitidis	genezen	0	1998		--		--		Bxl
98/1101/278	B	P3.4	P1.4	M	16	4000	Liège	Neisseria meningitidis	onbekend	0	1998		--		--		Wal
98/1101/280	B	P3.4	P1.7,4	M	0.4	3640	Limburg	Neisseria meningitidis	gunstig	0	1998		--		--		VL
98/1101/283	B	P3.1	P1.4	F	19		LETLAND	Neisseria meningitidis	gunstig	0	1998		--		--
98/1101/285	B	P3.4	P1.4	M	3	7080	Hainaut	Neisseria meningitidis	onbekend	0	1998		--		--		Wal
98/1101/288	B	P3.4	P1.4	F	0.2	8800	West-Vlaanderen	Neisseria meningitidis	genezen	0	1998		--		--		VL
98/1101/289	B	P3.4	P1.4	F	2	2060	Antwerpen	Neisseria meningitidis	genezen	0	1998		--		--		VL
98/1101/290	B	P3.4	P1.4	F	1	1180	Bruxelles	Neisseria meningitidis	onbekend	0	1998		--		--		Bxl
98/1101/291	C	P2.2a	P1.5,2	M	18	9320	Oost-Vlaanderen	Neisseria meningitidis	onbekend	0	1998		--		--		VL
99/1101/001	B	P3.4	P1.15	M	20	3500	Limburg	Neisseria meningitidis	genezen	0	1999		--		--		VL
99/1101/002	B	P3.4	P1.4	F	59	2140	Antwerpen	Neisseria meningitidis	onbekend	0	1999		--		--		VL
99/1101/003	B	P3.1		M	48	2900	Antwerpen	Neisseria meningitidis	onbekend	0	1999		--		--		VL
99/1101/004	B	NT	P1.4	F	3	6850	Luxembourg	Neisseria meningitidis	onbekend	0	1999		--		--		Wal
99/1101/005	B	P3.15	P1.9	M	3	9630	Oost-Vlaanderen	Neisseria meningitidis	onbekend	0	1999		--		--		VL
99/1101/006	B	P3.4	P1.4	F	6	1702	Vlaams-Brabant	Neisseria meningitidis	genezen	0	1999		--		--		VL
99/1101/007	B	P3.4	P1.4	M	19	5620	Namur	Neisseria meningitidis	genezen	0	1999		--		--		Wal
99/1101/008	B	P3.4	P1.7,1	F	20	8830	West-Vlaanderen	Neisseria meningitidis	overleden	1	1999		--		--		VL
99/1101/009	B	P3.4	P1.15	F	52	2100	Antwerpen	Neisseria meningitidis	onbekend	0	1999		--		--		VL
99/1101/010	B	P3.4	P1.10	M	20	2221	Antwerpen	Neisseria meningitidis	gunstig	0	1999		--		--		VL
99/1101/011	C	P2.2b		M	6	8210	West-Vlaanderen	Neisseria meningitidis	onbekend	0	1999		--		--		VL
99/1101/012	B	P3.4	P1.10	F	17	3272	Vlaams-Brabant	Neisseria meningitidis	onbekend	0	1999		--		--		VL
99/1101/013	C	P2.2b	P1.5,2	F	48	3730	Limburg	Neisseria meningitidis	overleden	1	1999		--		--		VL
99/1101/014	B	NT	P1.5	F	0.6	2800	Antwerpen	Neisseria meningitidis	onbekend	0	1999		--		--		VL
99/1101/015	B	P3.15	P1.7,16	F	16	2930	Antwerpen	Neisseria meningitidis	onbekend	0	1999		--		--		VL
99/1101/016	B	P3.1		M	0.2	5190	Namur	Neisseria meningitidis	onbekend	0	1999		--		--		Wal
99/1101/022	C	P2.2b	P1.5,2	M	2	3630	Limburg	Neisseria meningitidis	onbekend	0	1999		--		--		VL
99/1101/023	B	P3.4	P1.4	M	17	3700	Limburg	Neisseria meningitidis	onbekend	0	1999		--		--		VL
99/1101/025	B	P3.4	P1.7,4	M	1	6180	Hainaut	Neisseria meningitidis	gunstig	0	1999		--		--		Wal
99/1101/026	B	P3.4	P1.4	M	15	9280	Oost-Vlaanderen	Neisseria meningitidis	gunstig	0	1999		--		--		VL
99/1101/028	B	P3.4	P1.4	M	17	8840	West-Vlaanderen	Neisseria meningitidis	gunstig	0	1999		--		--		VL
99/1101/029	B	P3.4	P1.4	F	13	3660	Limburg	Neisseria meningitidis	onbekend	0	1999		--		--		VL
99/1101/030	C	NT	P1.5,2	F	8	1080	Bruxelles	Neisseria meningitidis	onbekend	0	1999		--		--		Bxl
99/1101/031	C	P2.2b	P1.5,2	F	75	9300	Oost-Vlaanderen	Neisseria meningitidis	onbekend	0	1999		--		--		VL
99/1101/032	C	P2.2a	P1.5	M	5	2950	Antwerpen	Neisseria meningitidis	onbekend	0	1999		--		--		VL
99/1101/033	C	P2.2b	P1.5,2	M	4	8860	West-Vlaanderen	Neisseria meningitidis	onbekend	0	1999		--		--		VL
99/1101/034	B	P3.4	P1.4	M	17	3800	Limburg	Neisseria meningitidis	onbekend	0	1999		--		--		VL
99/1101/035	C	NT		F	67	2570	Antwerpen	Neisseria meningitidis	onbekend	0	1999		--		--		VL
99/1101/036	C	P2.2b	P1.5,2	M	2	8840	West-Vlaanderen	Neisseria meningitidis	genezen	0	1999		--		--		VL
99/1101/037	B	NT	P1.5,2	M	10	9140	Oost-Vlaanderen	Neisseria meningitidis	genezen	0	1999		--		--		VL
99/1101/039	B	NT		M	0.4	6170	Hainaut	Neisseria meningitidis	genezen	0	1999		--		--		Wal
99/1101/040	B	P3.1	P1.4	M	4	7140	Hainaut	Neisseria meningitidis	genezen	0	1999		--		--		Wal
99/1101/041	B	NT	P1.5,2	M	3	2300	Antwerpen	Neisseria meningitidis	onbekend	0	1999		--		--		VL
99/1101/042	B	P3.4	P1.15	M	16	9000	Oost-Vlaanderen	Neisseria meningitidis	onbekend	0	1999		--		--		VL
99/1101/043	B	P3.4	P1.4	F	2	2920	Antwerpen	Neisseria meningitidis	onbekend	0	1999		--		--		VL
99/1101/044	B	P3.4	P1.4	F	3	1420	Brabant Wallon	Neisseria meningitidis	onbekend	0	1999		--		--		Wal
99/1101/045	B	P3.4	P1.13	F	18	1050	Bruxelles	Neisseria meningitidis	overleden	1	1999		--		--		Bxl
99/1101/047	B	P3.4	P1.4	F	46	2950	Antwerpen	Neisseria meningitidis	onbekend	0	1999		--		--		VL
99/1101/048	B	P3.4	P1.4	F	4	3730	Limburg	Neisseria meningitidis	onbekend	0	1999		--		--		VL
99/1101/049	B	P3.4	P1.4	M	13	3700	Limburg	Neisseria meningitidis	onbekend	0	1999		--		--		VL
99/1101/050	B	P3.4	P1.10	M	18	3212	Vlaams-Brabant	Neisseria meningitidis	onbekend	0	1999		--		--		VL
99/1101/051	B	NT		M	17	2380	Antwerpen	Neisseria meningitidis	onbekend	0	1999		--		--		VL
99/1101/052	B	P3.4	P1.14	F	0.4	7141	Hainaut	Neisseria meningitidis	onbekend	0	1999		--		--		Wal
99/1101/053	B	P3.4	P1.4	M	16	8870	West-Vlaanderen	Neisseria meningitidis	onbekend	0	1999		--		--		VL
99/1101/059	C	P2.2b	P1.7,1	M	1	9340	Oost-Vlaanderen	Neisseria meningitidis	onbekend	0	1999		--		--		VL
99/1101/060	B	P3.4	P1.10	F	2	7812	Hainaut	Neisseria meningitidis	genezen	0	1999		--		--		Wal
99/1101/061	B	P3.1		F	83	1170	Bruxelles	Neisseria meningitidis	onbekend	0	1999		--		--		Bxl
99/1101/062	C	NT		F	1	9090	Oost-Vlaanderen	Neisseria meningitidis	genezen	0	1999		--		--		VL
99/1101/063	B	P3.4		F	7	2460	Antwerpen	Neisseria meningitidis	genezen	0	1999		--		--		VL
99/1101/064	C	P3.4	P1.4	F	14	1790	Vlaams-Brabant	Neisseria meningitidis	onbekend	0	1999		--		--		VL
99/1101/067	B	P3.4	P1.4	F	16	2170	Antwerpen	Neisseria meningitidis	onbekend	0	1999		--		--		VL
99/1101/068	C	P2.2a	P1.5	F	0.5	9620	Oost-Vlaanderen	Neisseria meningitidis	onbekend	0	1999		--		--		VL
99/1101/069	B	P3.15	P1.7,16	F	15	9240	Oost-Vlaanderen	Neisseria meningitidis	genezen	0	1999		--		--		VL
99/1101/071	B	P3.1		F	12	6440	Hainaut	Neisseria meningitidis	onbekend	0	1999		--		--		Wal
99/1101/072	B	P3.4	P1.4	M	3	7700	Hainaut	Neisseria meningitidis	gunstig	0	1999		--		--		Wal
99/1101/073	C	P2.2a	P1.5,2	M	19	2930	Antwerpen	Neisseria meningitidis	onbekend	0	1999		--		--		VL
99/1101/074	B	NT	P1.4	M	43	8900	West-Vlaanderen	Neisseria meningitidis	onbekend	0	1999		--		--		VL
99/1101/076	B	P3.14	P1.4	F	19	1180	Bruxelles	Neisseria meningitidis	onbekend	0	1999		--		--		Bxl
99/1101/077	B	P3.4	P1.4	F	3	1030	Bruxelles	Neisseria meningitidis	onbekend	0	1999		--		--		Bxl
99/1101/078	C	P2.2b	P1.5,2	M	2	1080	Bruxelles	Neisseria meningitidis	onbekend	0	1999		--		--		Bxl
99/1101/079	C	P2.2a		F	80	5150	Namur	Neisseria meningitidis	onbekend	0	1999		--		--		Wal
99/1101/080	B	P3.4	P1.4	M	1	3540	Limburg	Neisseria meningitidis	onbekend	0	1999		--		--		VL
99/1101/081	B	NT		F	12	5113	Namur	Neisseria meningitidis	onbekend	0	1999		--		--		Wal
99/1101/083	B	NT	P1.5	M	18	1341	Brabant Wallon	Neisseria meningitidis	genezen	0	1999		--		--		Wal
99/1101/087	B	P3.1	P1.4	F	4	1160	Bruxelles	Neisseria meningitidis	genezen	0	1999		--		--		Bxl
99/1101/088	B	P3.4	P1.4	F	3	8700	West-Vlaanderen	Neisseria meningitidis	onbekend	0	1999		--		--		VL
99/1101/089	B	NT	P1.4	F	14	3530	Limburg	Neisseria meningitidis	onbekend	0	1999		--		--		VL
99/1101/090	B	P3.4	P1.4	M	2	8300	West-Vlaanderen	Neisseria meningitidis	onbekend	0	1999		--		--		VL
99/1101/091	B	P3.14	P1.13	M	22	4800	Liège	Neisseria meningitidis	onbekend	0	1999		--		--		Wal
99/1101/092	B	P3.4	P1.13	M	15	2520	Antwerpen	Neisseria meningitidis	onbekend	0	1999		--		--		VL
99/1101/094	B	P3.4	P1.4	F	1	2400	Antwerpen	Neisseria meningitidis	onbekend	0	1999		--		--		VL
99/1101/095	B	P3.4	P1.5,2	F	21	9406	Oost-Vlaanderen	Neisseria meningitidis	overleden	1	1999		--		--		VL
99/1101/096	B	P3.4	P1.4	M	3	9230	Oost-Vlaanderen	Neisseria meningitidis	onbekend	0	1999		--		--		VL
99/1101/100	B	P3.4	P1.4	M	78	8470	West-Vlaanderen	Neisseria meningitidis	onbekend	0	1999		--		--		VL
99/1101/101	B	P3.4		M	5	2910	Antwerpen	Neisseria meningitidis	onbekend	0	1999		--		--		VL
99/1101/102	B	P3.4		M	3	2310	Antwerpen	Neisseria meningitidis	genezen	0	1999		--		--		VL
99/1101/103	C	P2.2a	P1.5,2	F	14	9450	Oost-Vlaanderen	Neisseria meningitidis		0	1999	5	--	2	5--2	F3-6	VL
99/1101/104	C	P2.2b	P1.5,2	F	13	1080	Bruxelles	Neisseria meningitidis	onbekend	0	1999		--		--		Bxl
99/1101/105	B	P3.4	P1.4	M	22	4540	Liège	Neisseria meningitidis	overleden	1	1999		--		--		Wal
99/1101/106	B	P3.1	P1.13	F	0.6	2480	Antwerpen	Neisseria meningitidis	genezen	0	1999		--		--		VL
99/1101/107	C	P2.2b	P1.5,2	M	1	8501	West-Vlaanderen	Neisseria meningitidis	genezen	0	1999		--		--		VL
99/1101/109	B	P3.4	P1.5	F	0.4	1430	Brabant Wallon	Neisseria meningitidis	onbekend	0	1999		--		--		Wal
99/1101/111	B	P3.4	P1.4	M	8	3140	Vlaams-Brabant	Neisseria meningitidis	onbekend	0	1999		--		--		VL
99/1101/112	B	P3.4	P1.4	F	19	1380	Brabant Wallon	Neisseria meningitidis	genezen	0	1999		--		--		Wal
99/1101/113	B	P3.4	P1.4	M	1	8800	West-Vlaanderen	Neisseria meningitidis	onbekend	0	1999		--		--		VL
99/1101/114	B	P3.4	P1.4	F	2	2610	Antwerpen	Neisseria meningitidis	onbekend	0	1999		--		--		VL
99/1101/116	C	P2.2b	P1.5,2	M	10	8880	West-Vlaanderen	Neisseria meningitidis	gunstig	0	1999		--		--		VL
99/1101/117	B	P3.4	P1.4	M	4	9400	Oost-Vlaanderen	Neisseria meningitidis	onbekend	0	1999		--		--		VL
99/1101/121	B	P3.4	P1.4	F	0.5	8301	West-Vlaanderen	Neisseria meningitidis	onbekend	0	1999		--		--		VL
99/1101/124	B	P3.4	P1.7,1	F	22	2660	Antwerpen	Neisseria meningitidis	overleden	1	1999		--		--		VL
99/1101/125	B	NT	P1.5	M	2	8400	West-Vlaanderen	Neisseria meningitidis	genezen	0	1999		--		--		VL
99/1101/126	C	P2.2b	P1.5,2	M	67	1000	Bruxelles	Neisseria meningitidis	onbekend	0	1999		--		--		Bxl
99/1101/127	B	P3.4	P1.4	M	6	8310	West-Vlaanderen	Neisseria meningitidis	genezen	0	1999		--		--		VL
99/1101/128	B	NT	P1.4	F	5	8210	West-Vlaanderen	Neisseria meningitidis	genezen	0	1999		--		--		VL
99/1101/129	B	P3.4	P1.4	M	27	7331	Hainaut	Neisseria meningitidis	onbekend	0	1999		--		--		Wal
99/1101/132	B	NT		F	0.4	3700	Limburg	Neisseria meningitidis	onbekend	0	1999		--		--		VL
99/1101/133	B	P3.4	P1.4	F	1	2370	Antwerpen	Neisseria meningitidis	genezen	0	1999		--		--		VL
99/1101/135	C	P2.2a	P1.5,2	M	19	3950	Limburg	Neisseria meningitidis	onbekend	0	1999	5	--	2	5--2	F3-6	VL	11	ST-11 complex/ET-37 complex
99/1101/138	C	P2.2a		F	0.8	5100	Namur	Neisseria meningitidis		0	1999		--		--		Wal
99/1101/139	B	P3.4	P1.4	M	5	8370	West-Vlaanderen	Neisseria meningitidis	genezen	0	1999		--		--		VL
99/1101/140	B	P3.4	P1.4	F	7	8434	West-Vlaanderen	Neisseria meningitidis	genezen	0	1999		--		--		VL
99/1101/144	C	P2.2a	P1.5,2	M	15	3670	Limburg	Neisseria meningitidis	onbekend	0	1999		--		--		VL
99/1101/145	B	P3.4	P1.4	F	0.7	8890	West-Vlaanderen	Neisseria meningitidis	onbekend	0	1999		--		--		VL
99/1101/146	C	P2.2a	P1.2	M	0.2	6060	Hainaut	Neisseria meningitidis	onbekend	0	1999		--		--		Wal
99/1101/147	C	P3.14	P1.5,2	M	14	2170	Antwerpen	Neisseria meningitidis	genezen	0	1999		--		--		VL
99/1101/148	B	NT		F	5	7160	Hainaut	Neisseria meningitidis	genezen	0	1999		--		--		Wal
99/1101/149	B	P3.4	P1.4	F	5	7160	Hainaut	Neisseria meningitidis	genezen	0	1999		--		--		Wal
99/1101/150	B	P3.4	P1.4	F	0.8	8020	West-Vlaanderen	Neisseria meningitidis	genezen	0	1999		--		--		VL
99/1101/151	C	P2.2b	P1.7,1	F	5	2370	Antwerpen	Neisseria meningitidis	onbekend	0	1999		--		--		VL
99/1101/153	B	P3.4	P1.4	M	21	2920	Antwerpen	Neisseria meningitidis	onbekend	0	1999		--		--		VL
99/1101/154	W135	NT	P1.3,6	M	0.7	7730	Hainaut	Neisseria meningitidis	genezen	0	1999		--		--		Wal
99/1101/157	B	P3.15	P1.7,16	M	11	9880	Oost-Vlaanderen	Neisseria meningitidis	genezen	0	1999		--		--		VL
99/1101/159	B	P3.4	P1.4	M	0.07	3600	Limburg	Neisseria meningitidis	genezen	0	1999		--		--		VL
99/1101/160	B	P3.4	P1.4	M	0.6	3600	Limburg	Neisseria meningitidis	overleden	1	1999		--		--		VL
99/1101/161	B	P3.4	P1.4	M	5	9920	Oost-Vlaanderen	Neisseria meningitidis	genezen	0	1999		--		--		VL
99/1101/162	B	P3.4		F	17	3130	Vlaams-Brabant	Neisseria meningitidis	gunstig	0	1999		--		--		VL
99/1101/163	B	P3.4	P1.4	F	12	8600	West-Vlaanderen	Neisseria meningitidis	onbekend	0	1999		--		--		VL
99/1101/164	B	P3.15	P1.7,16	M	18	9506	Oost-Vlaanderen	Neisseria meningitidis	onbekend	0	1999		--		--		VL
99/1101/165	B	P3.15	P1.7,16	M	0.5	2100	Antwerpen	Neisseria meningitidis	overleden	1	1999		--		--		VL
99/1101/166	B	P3.4	P1.4	M	2	2270	Antwerpen	Neisseria meningitidis	onbekend	0	1999		--		--		VL
99/1101/167	C	P2.2b	P1.5	F	2	1785	Vlaams-Brabant	Neisseria meningitidis	onbekend	0	1999		--		--		VL
99/1101/168	B	P3.14	P1.1	M	3	6041	Hainaut	Neisseria meningitidis	onbekend	0	1999		--		--		Wal
99/1101/169	B	P3.1	P1.13	M	18	8790	West-Vlaanderen	Neisseria meningitidis	genezen	0	1999		--		--		VL
99/1101/170	C	P2.2b	P1.5	F	18	8870	West-Vlaanderen	Neisseria meningitidis	onbekend	0	1999		--		--		VL
99/1101/172	C	P2.2b	P1.5	F	15	8970	West-Vlaanderen	Neisseria meningitidis	genezen	0	1999		--		--		VL
99/1101/173	C	P2.2b		F	11	3040	Vlaams-Brabant	Neisseria meningitidis	onbekend	0	1999		--		--		VL
99/1101/174	B	P3.4	P1.4	F	20	3630	Limburg	Neisseria meningitidis	genezen	0	1999		--		--		VL
99/1101/175	B	P3.4	P1.4	M	5	2800	Antwerpen	Neisseria meningitidis	onbekend	0	1999		--		--		VL
99/1101/176	C	P2.2a	P1.5,2	F	29	2580	Antwerpen	Neisseria meningitidis	onbekend	0	1999		--		--		VL
99/1101/180	C	P2.2b	P1.5	M	1	9100	Oost-Vlaanderen	Neisseria meningitidis	onbekend	0	1999		--		--		VL
99/1101/181	B	P3.4	P1.4	M	4	1980	Vlaams-Brabant	Neisseria meningitidis	genezen	0	1999		--		--		VL
99/1101/182	C	P2.2b	P1.7,1	M	0.4	3660	Limburg	Neisseria meningitidis	onbekend	0	1999		--		--		VL
99/1101/183	B	P3.4	P1.4	F	9	8647	West-Vlaanderen	Neisseria meningitidis	onbekend	0	1999		--		--		VL
99/1101/184	C	P2.2a	P1.5,2	F	49	3990	Limburg	Neisseria meningitidis	onbekend	0	1999		--		--		VL
99/1101/185	B	P3.21		M	3	5500	Namur	Neisseria meningitidis	overleden	1	1999		--		--		Wal
99/1101/186	B	P3.4	P1.10	F	8	6700	Luxembourg	Neisseria meningitidis	onbekend	0	1999		--		--		Wal
99/1101/188	B	P3.14	P1.5,2	M	2	2160	Antwerpen	Neisseria meningitidis	genezen	0	1999		--		--		VL
99/1101/189	C	P2.2a	P1.5,2	F	20	3960	Limburg	Neisseria meningitidis	onbekend	0	1999		--		--		VL
99/1101/192	B	P3.15	P1.7,16	M	17	2200	Antwerpen	Neisseria meningitidis	onbekend	0	1999		--		--		VL
99/1101/193	C	P2.2b	P1.5,2	F	7	8840	West-Vlaanderen	Neisseria meningitidis	genezen	0	1999		--		--		VL
99/1101/194	C	P2.2b	P1.5,2	M	12	8890	West-Vlaanderen	Neisseria meningitidis	genezen	0	1999		--		--		VL
99/1101/195	B	P3.4	P1.4	F	61	8830	West-Vlaanderen	Neisseria meningitidis	overleden	1	1999		--		--		VL
99/1101/198	B	P3.4	P1.4	M	14	2220	Antwerpen	Neisseria meningitidis	genezen	0	1999		--		--		VL
99/1101/199	B	P3.4	P1.4	M	0.8	4800	Liège	Neisseria meningitidis	onbekend	0	1999		--		--		Wal
99/1101/200	B	P3.4	P1.4	F	2	3740	Limburg	Neisseria meningitidis	onbekend	0	1999		--		--		VL
99/1101/201	B	NT	P1.12,4	M	0.4	7100	Hainaut	Neisseria meningitidis	onbekend	0	1999		--		--		Wal
99/1101/203	B	P3.4	P1.4	F	2	2160	Antwerpen	Neisseria meningitidis	gunstig	0	1999		--		--		VL
99/1101/204	C	P2.2a	P1.5	F	43	9280	Oost-Vlaanderen	Neisseria meningitidis	genezen	0	1999		--		--		VL
99/1101/207	C	P2.2a	P1.5,2	M	18	1750	Vlaams-Brabant	Neisseria meningitidis	onbekend	0	1999		--		--		VL
99/1101/208	C	P2.2a	P1.5	M	13	6834	Luxembourg	Neisseria meningitidis	onbekend	0	1999		--		--		Wal
99/1101/209	B	NT	P1.15	F	18	3090	Vlaams-Brabant	Neisseria meningitidis	onbekend	0	1999		--		--		VL
99/1101/210	NG	NT	P1.5,2	M	17	9300	Oost-Vlaanderen	Neisseria meningitidis	onbekend	0	1999		--		--		VL
99/1101/212	B	P3.4	P1.4	F	4	3700	Limburg	Neisseria meningitidis	onbekend	0	1999		--		--		VL
99/1101/213	B			M		3384	Vlaams-Brabant	Niet kultiveerbare stam			1999		--		--		VL
99/1101/215	B	P3.21		F	0.8	17007	Oost-Vlaanderen	Neisseria meningitidis	genezen	0	1999		--		--		VL
99/1101/216	B	P3.4	P1.4	M	5	8930	West-Vlaanderen	Neisseria meningitidis	onbekend	0	1999		--		--		VL
99/1101/217	B	P3.4	P1.4	F	18	1820	Vlaams-Brabant	Neisseria meningitidis	onbekend	0	1999		--		--		VL
99/1101/220	C	P2.2b	P1.5,2	F	19	8310	West-Vlaanderen	Neisseria meningitidis	genezen	0	1999		--		--		VL
99/1101/221	B	P3.15	P1.7,16	M	15	4890	Liège	Neisseria meningitidis	onbekend	0	1999		--		--		Wal
99/1101/222	B	NT		M	37	1980	Vlaams-Brabant	Neisseria meningitidis	gunstig	0	1999		--		--		VL
99/1101/223	B	P3.14	P1.7,1	M	6	8501	West-Vlaanderen	Neisseria meningitidis	onbekend	0	1999		--		--		VL
99/1101/224	C	P2.2b	P1.5,2	M	5	8560	West-Vlaanderen	Neisseria meningitidis	onbekend	0	1999		--		--		VL
99/1101/226	C	P2.2b	P1.5,2	F	12	9000	Oost-Vlaanderen	Neisseria meningitidis	onbekend	0	1999		--		--		VL
99/1101/227	B	P3.4	P1.4	M	13	2260	Antwerpen	Neisseria meningitidis	onbekend	0	1999		--		--		VL
99/1101/228	B	P3.15	P1.7,16	M	5	2100	Antwerpen	Neisseria meningitidis	genezen	0	1999		--		--		VL
99/1101/229	C	P2.2b	P1.5,2	M	16	8870	West-Vlaanderen	Neisseria meningitidis	genezen	0	1999		--		--		VL
99/1101/234	B	P3.15	P1.16	F	1	2950	Antwerpen	Neisseria meningitidis	onbekend	0	1999		--		--		VL
99/1101/235	B	P3.4	P1.7,1	M	23	9000	Oost-Vlaanderen	Neisseria meningitidis	genezen	0	1999		--		--		VL
99/1101/237	B	P3.4	P1.4	F	0.6	3665	Limburg	Neisseria meningitidis	onbekend	0	1999		--		--		VL
99/1101/238	B	P3.4	P1.10	M	3	3384	Vlaams-Brabant	Neisseria meningitidis	onbekend	0	1999		--		--		VL
99/1101/240	C	P2.2b	P1.5,2	M	2	7500	Hainaut	Neisseria meningitidis	genezen	0	1999		--		--		Wal
99/1101/242	B	P3.15	P1.7,16	M	10	1090	Bruxelles	Neisseria meningitidis	genezen	0	1999		--		--		Bxl
99/1101/244	C	P2.2a	P1.5,2	F	60	2850	Antwerpen	Neisseria meningitidis	onbekend	0	1999		--		--		VL
99/1101/246	B	P3.4		F	7	2930	Antwerpen	Neisseria meningitidis	onbekend	0	1999		--		--		VL
99/1101/250	B	P3.4		F	6	2360	Antwerpen	Neisseria meningitidis	genezen	0	1999		--		--		VL
99/1101/251	B	P3.4	P1.4	F	12	2627	Antwerpen	Neisseria meningitidis	genezen	0	1999		--		--		VL
99/1101/252	B	NT	P1.5	M	0.7	7130	Hainaut	Neisseria meningitidis	onbekend	0	1999		--		--		Wal
99/1101/253	B	NT	P1.14	F	0.7	2800	Antwerpen	Neisseria meningitidis	onbekend	0	1999		--		--		VL
99/1101/254	C	P2.2a	P1.5,2	F	2	1070	Bruxelles	Neisseria meningitidis	genezen	0	1999		--		--		Bxl
99/1101/256	B	NT	P1.4	F	4	9041	Oost-Vlaanderen	Neisseria meningitidis	onbekend	0	1999		--		--		VL
99/1101/257	B	NT	P1.4	M	5	9040	Oost-Vlaanderen	Neisseria meningitidis	onbekend	0	1999		--		--		VL
99/1101/261	C	P2.2a		F	0.9	6840	Luxembourg	Neisseria meningitidis	onbekend	0	1999		--		--		Wal
99/1101/262	B	P3.4	P1.5	F	0.7	2170	Antwerpen	Neisseria meningitidis	onbekend	0	1999		--		--		VL
99/1101/263	B	NT	P1.7	M	0.07	2640	Antwerpen	Neisseria meningitidis	genezen	0	1999		--		--		VL
99/1101/264	C	P2.2b	P1.5,2	F	1	3010	Vlaams-Brabant	Neisseria meningitidis	onbekend	0	1999		--		--		VL
99/1101/265	C	NT	P1.14	M	0.9	3740	Limburg	Neisseria meningitidis	genezen	0	1999		--		--		VL
99/1101/266	C	P2.2b	P1.5,2	M	13	8531	West-Vlaanderen	Neisseria meningitidis	genezen	0	1999		--		--		VL
99/1101/267	B	P3.4	P1.4	F	2	4837	Liège	Neisseria meningitidis	genezen	0	1999		--		--		Wal
99/1101/269	C	P2.2a	P1.5,2	M	19	9200	Oost-Vlaanderen	Neisseria meningitidis	genezen	0	1999		--		--		VL
99/1101/270	C	P2.2a	P1.5,2	F	14	1840	Vlaams-Brabant	Neisseria meningitidis	genezen	0	1999		--		--		VL
99/1101/271	B	P3.4	P1.4	F	7	2030	Antwerpen	Neisseria meningitidis	onbekend	0	1999		--		--		VL
99/1101/273	B	P3.4	P1.4	M	4	8300	West-Vlaanderen	Neisseria meningitidis	onbekend	0	1999		--		--		VL
99/1101/277	B	P3.4		M	74	8200	West-Vlaanderen	Neisseria meningitidis	onbekend	0	1999		--		--		VL
99/1101/278	B	P3.1		M	0.1	9100	Oost-Vlaanderen	Neisseria meningitidis	genezen	0	1999		--		--		VL
99/1101/279	B	P3.14	P1.6	F	0.2	7100	Hainaut	Neisseria meningitidis	onbekend	0	1999		--		--		Wal
99/1101/280	B	NT	P1.13	F	6	2300	Antwerpen	Neisseria meningitidis	onbekend	0	1999		--		--		VL
99/1101/281	C	NT		F	17	8370	West-Vlaanderen	Neisseria meningitidis	onbekend	0	1999		--		--		VL
99/1101/283	B	P3.4	P1.4	F	10	8470	West-Vlaanderen	Neisseria meningitidis	onbekend	0	1999		--		--		VL
99/1101/284	B	P3.4	P1.4	F	1	8800	West-Vlaanderen	Neisseria meningitidis	gunstig	0	1999		--		--		VL
99/1101/287	C	P2.2a	P1.5,2	M	0.8	2610	Antwerpen	Neisseria meningitidis	onbekend	0	1999		--		--		VL
99/1101/288	B	P3.1	P1.7,1	M	40	4570	Liège	Neisseria meningitidis	genezen	0	1999		--		--		Wal
99/1101/289	C	P2.2b	P1.5,2	M	5	8490	West-Vlaanderen	Neisseria meningitidis	genezen	0	1999		--		--		VL
99/1101/291	B	P3.4	P1.4	F	18	4530	Liège	Neisseria meningitidis	genezen	0	1999		--		--		Wal
99/1101/293	B	P3.4	P1.4	F	19	8573	West-Vlaanderen	Neisseria meningitidis	onbekend	0	1999		--		--		VL
99/1101/295	B	P3.4	P1.13	M	0.5	9880	Oost-Vlaanderen	Neisseria meningitidis	onbekend	0	1999		--		--		VL
99/1101/296	B	P3.4	P1.4	M	3	9270	Oost-Vlaanderen	Neisseria meningitidis	onbekend	0	1999		--		--		VL
99/1101/297	B	P3.4	P1.14	F	59	3050	Vlaams-Brabant	Neisseria meningitidis	onbekend	0	1999		--		--		VL
99/1101/298	Y	P3.4	P1.5	M	34	2275	Antwerpen	Neisseria meningitidis	onbekend	0	1999	5.1	--	10.1	5.1--10.1	F4-1	VL
99/1101/302	B	P3.14	P1.9	F	0.6	6800	Luxembourg	Neisseria meningitidis	onbekend	0	1999		--		--		Wal
99/1101/303	C	P2.2a	P1.5,2	M	5	9100	Oost-Vlaanderen	Neisseria meningitidis	onbekend	0	1999		--		--		VL
99/1101/304	B	P3.15	P1.9	M	28	9150	Oost-Vlaanderen	Neisseria meningitidis	genezen	0	1999		--		--		VL
99/1101/305	B	P3.4	P1.4	M	16	3770	Limburg	Neisseria meningitidis	onbekend	0	1999		--		--		VL
99/1101/306	B	P3.15	P1.7,16	F	3	1060	Bruxelles	Neisseria meningitidis	onbekend	0	1999		--		--		Bxl
99/1101/308	B	P3.15	P1.7,16	M	16	2200	Antwerpen	Neisseria meningitidis	onbekend	0	1999		--		--		VL
99/1101/309	B	P3.4	P1.4	M	10	2400	Antwerpen	Neisseria meningitidis	onbekend	0	1999		--		--		VL
99/1101/310	C	P2.2b	P1.5,2	M	4	1020	Bruxelles	Neisseria meningitidis	genezen	0	1999		--		--		Bxl
99/1101/312	B	P3.4	P1.15	F	15	2590	Antwerpen	Neisseria meningitidis	onbekend	0	1999		--		--		VL
99/1101/313	B	P3.4		M	0.2	2500	Antwerpen	Neisseria meningitidis	onbekend	0	1999		--		--		VL
99/1101/314	C	P3.4		F	1	7012	Hainaut	Neisseria meningitidis	gunstig	0	1999		--		--		Wal
99/1101/315	B	P3.15	P1.7,16	M	16	2200	Antwerpen	Neisseria meningitidis	overleden	1	1999		--		--		VL
99/1101/316	B	P3.4	P1.5	M	0.2	6001	Hainaut	Neisseria meningitidis	onbekend	0	1999		--		--		Wal
99/1101/317	B	P3.4	P1.13	M	23	2970	Antwerpen	Neisseria meningitidis	overleden	1	1999		--		--		VL
99/1101/318	B	P3.15	P1.7,16	M	20	8760	West-Vlaanderen	Neisseria meningitidis	overleden	1	1999		--		--		VL
99/1101/319	B	P3.4	P1.4	M	4	4520	Liège	Neisseria meningitidis	onbekend	0	1999		--		--		Wal
99/1101/322	C	P2.2a	P1.5	M	15	4970	Liège	Neisseria meningitidis	onbekend	0	1999		--		--		Wal
99/1101/323	B	P3.4	P1.4	M	24	8370	West-Vlaanderen	Neisseria meningitidis	gunstig	0	1999		--		--		VL
99/1101/324	B	P3.4	P1.5	F	15	6700	Luxembourg	Neisseria meningitidis	genezen	0	1999		--		--		Wal
99/1101/325	C	NT		F	66	3600	Limburg	Neisseria meningitidis	onbekend	0	1999		--		--		VL
99/1101/326	B	P3.4	P1.4	M	7	4020	Liège	Neisseria meningitidis	overleden	1	1999		--		--		Wal
99/1101/327	B	NT	P1.16	M	0.6	1930	Vlaams-Brabant	Neisseria meningitidis	genezen	0	1999		--		--		VL
99/1101/328	B	P3.4	P1.4	M	19	5300	Namur	Neisseria meningitidis	genezen	0	1999		--		--		Wal
99/1101/329	C	P2.2b	P1.5,2	M	18	8908	West-Vlaanderen	Neisseria meningitidis	genezen	0	1999		--		--		VL
99/1101/333	B	P3.14	P1.4	F	0.3	6900	Luxembourg	Neisseria meningitidis	gunstig	0	1999		--		--		Wal
99/1101/339	B	P3.4	P1.4	F	3	3600	Limburg	Neisseria meningitidis	genezen	0	1999		--		--		VL
99/1101/340	B	P3.4	P1.4	F	1	3600	Limburg	Neisseria meningitidis	genezen	0	1999		--		--		VL
99/1101/341	B	P3.4	P1.15	M	4	8800	West-Vlaanderen	Neisseria meningitidis	onbekend	0	1999		--		--		VL
99/1101/342	B	P3.4	P1.4	F	15	5170	Namur	Neisseria meningitidis	genezen	0	1999		--		--		Wal
99/1101/348	B	P3.4	P1.4	M	10	8970	West-Vlaanderen	Neisseria meningitidis	genezen	0	1999		--		--		VL
99/1101/351	C	P2.2a		M	16	5501	Namur	Neisseria meningitidis	genezen	0	1999		--		--		Wal
99/1101/352	C	P2.2a	P1.5	F	78	1060	Bruxelles	Neisseria meningitidis	genezen	0	1999		--		--		Bxl
99/1101/353	B	P3.15		M	13	1600	Vlaams-Brabant	Neisseria meningitidis	genezen	0	1999		--		--		VL
99/1101/354	C	P2.2b	P1.5,2	M	10	1850	Vlaams-Brabant	Neisseria meningitidis	genezen	0	1999		--		--		VL
99/1101/357	C	P2.2a	P1.5	F	3	3200	Vlaams-Brabant	Neisseria meningitidis	genezen	0	1999		--		--		VL
99/1101/358	B	P3.4		M	7	8870	West-Vlaanderen	Neisseria meningitidis	genezen	0	1999		--		--		VL
99/1101/359	C	NT	P1.5	F	4	3570	Limburg	Neisseria meningitidis	genezen	0	1999		--		--		VL
99/1101/360	B	P3.1		F	4	1080	Bruxelles	Neisseria meningitidis	genezen	0	1999		--		--		Bxl
99/1101/361	B	NT		M	4	1800	Vlaams-Brabant	Neisseria meningitidis	onbekend	0	1999		--		--		VL
99/1101/362	C	P2.2a	P1.5	M	0.6	4800	Liège	Neisseria meningitidis	overleden	1	1999		--		--		Wal
99/1101/363	C	NT	P1.5	M	15	2800	Antwerpen	Neisseria meningitidis	onbekend	0	1999		--		--		VL
99/1101/364	C	P2.2b	P1.5,2	M	21	3471	Vlaams-Brabant	Neisseria meningitidis	onbekend	0	1999		--		--		VL
99/1101/366	B	P3.4		M	15	2381	Antwerpen	Neisseria meningitidis	onbekend	0	1999		--		--		VL
99/1101/367	B	P3.4	P1.4	F	4	3665	Limburg	Neisseria meningitidis	onbekend	0	1999		--		--		VL
99/1101/368	B	P3.4	P1.4	F	0.4	2000	Antwerpen	Neisseria meningitidis	onbekend	0	1999		--		--		VL
99/1101/369	B	P3.4	P1.4	F	20	3660	Limburg	Neisseria meningitidis	genezen	0	1999		--		--		VL
99/1101/370	B	P3.4	P1.4	F	6	2150	Antwerpen	Neisseria meningitidis	onbekend	0	1999		--		--		VL
99/1101/371	B	P3.15	P1.9	M	17	5300	Namur	Neisseria meningitidis	onbekend	0	1999		--		--		Wal
99/1101/372	C	P2.2b	P1.5,2	F	18	8906	West-Vlaanderen	Neisseria meningitidis	onbekend	0	1999		--		--		VL
99/1101/373	C	P2.2a	P1.2	F	24	1442	Brabant Wallon	Neisseria meningitidis	onbekend	0	1999		--		--		Wal
99/1101/374	B	NT	P1.6	M	75	2350	Antwerpen	Neisseria meningitidis	onbekend	0	1999		--		--		VL
99/1101/375	B	P3.4	P1.4	F	16	4610	Liège	Neisseria meningitidis	overleden	1	1999		--		--		Wal
99/1101/377	B	P3.14	P1.5	M	14	4000	Liège	Neisseria meningitidis	onbekend	0	1999		--		--		Wal
99/1101/378	C	P2.2a		F	72	4000	Liège	Neisseria meningitidis	onbekend	0	1999		--		--		Wal
99/1101/379	Y		P1.3	M	6	9991	Oost-Vlaanderen	Neisseria meningitidis	genezen	0	1999	5.1	--	2.2	5.1--2.2	F5-8	VL
99/1101/382	B	P3.4	P1.4	F	18	2890	Antwerpen	Neisseria meningitidis	genezen	0	1999		--		--		VL
99/1101/383	B	NT	P1.4	M	41	5560	Namur	Neisseria meningitidis	genezen	0	1999		--		--		Wal
99/1101/387	B	NT		F	14	3740	Limburg	Neisseria meningitidis	onbekend	0	1999		--		--		VL
99/1101/388	B	P3.4		M	2	3590	Limburg	Neisseria meningitidis	onbekend	0	1999		--		--		VL
99/1101/389	B	P3.4	P1.4	M	15	7912	Hainaut	Neisseria meningitidis	onbekend	0	1999		--		--		Wal
99/1101/390	B	NT	P1.4	M	0.3	1000	Bruxelles	Neisseria meningitidis	onbekend	0	1999		--		--		Bxl
99/1101/391	C	P3.4		M	3	1190	Bruxelles	Neisseria meningitidis	onbekend	0	1999		--		--		Bxl
99/1101/394	B	P2.2a		F	0.6	5060	Namur	Neisseria meningitidis		0	1999		--		--		Wal
99/1101/396	B	P3.4	P1.4	F	15	6760	Luxembourg	Neisseria meningitidis	onbekend	0	1999		--		--		Wal
99/1101/397	B	P2.2b	P1.5,2	M	3	1070	Bruxelles	Neisseria meningitidis	onbekend	0	1999		--		--		Bxl
99/1101/398	B	P3.4	P1.4	M	4	9920	Oost-Vlaanderen	Neisseria meningitidis	genezen	0	1999		--		--		VL
99/1101/402	B	P3.4	P1.7,1	F	1	2800	Antwerpen	Neisseria meningitidis	onbekend	0	1999		--		--		VL
99/1101/403	C	NT	P1.5,2	F	13	8400	West-Vlaanderen	Neisseria meningitidis	onbekend	0	1999		--		--		VL
99/1101/404	B	P3.4		M	4	1180	Bruxelles	Neisseria meningitidis	genezen	0	1999		--		--		Bxl
99/1101/405	C	P2.2a	P1.5,2	F	4	8680	West-Vlaanderen	Neisseria meningitidis	onbekend	0	1999		--		--		VL
99/1101/407	B	NT	P1.5	M	30	5660	Namur	Neisseria meningitidis	onbekend	0	1999		--		--		Wal
99/1101/409	B	P2.2b	P1.5,2	F	6	8530	West-Vlaanderen	Neisseria meningitidis	genezen	0	1999		--		--		VL
99/1101/410	B	P3.1	P1.13	F	2	8400	West-Vlaanderen	Neisseria meningitidis	genezen	0	1999		--		--		VL
2000/1101/001	B	P3.15	P1.7	F	10	2018	Antwerpen	Neisseria meningitidis	genezen	0	2000		--		--		VL
2000/1101/002	B	P3.14	P1.7,1	M	1	8560	West-Vlaanderen	Neisseria meningitidis	onbekend	0	2000		--		--		VL
2000/1101/003	C	P2.2b	P1.5,2	M	19	1000	Bruxelles	Neisseria meningitidis	onbekend	0	2000		--		--		Bxl	3524	ST-8 complex/Cluster A4
2000/1101/004	W135	NT	P1.3,6	F	73	8610	West-Vlaanderen	Neisseria meningitidis	gunstig	0	2000		--		--		VL
2000/1101/005	C	P2.2b	P1.5,2	F	4	8800	West-Vlaanderen	Neisseria meningitidis	gunstig	0	2000		--		--		VL
2000/1101/006	B	P3.4	P1.15	M	14	8510	West-Vlaanderen	Neisseria meningitidis	genezen	0	2000		--		--		VL	33	ST-32 complex/ET-5 complex
2000/1101/007	B	P3.4	P1.5,2	F	3	1000	Bruxelles	Neisseria meningitidis	onbekend	0	2000		--		--		Bxl
2000/1101/008	B	P3.4	P1.4	M	16	2350	Antwerpen	Neisseria meningitidis	gunstig	0	2000		--		--		VL
2000/1101/012	B	P3.1	P1.6	M	16	3550	Limburg	Neisseria meningitidis	onbekend	0	2000		--		--		VL	1851	ST-41/44 complex/Lineage 3
2000/1101/013	C	P2.2b	P1.5,2	M	19	1000	Bruxelles	Neisseria meningitidis	genezen	0	2000		--		--		Bxl
2000/1101/015	B	P3.4	P1.4	F	2	1160	Bruxelles	Neisseria meningitidis	onbekend	0	2000		--		--		Bxl
2000/1101/016	B	P3.4	P1.4	F	0.6	2350	Antwerpen	Neisseria meningitidis	onbekend	0	2000		--		--		VL	2925	ST-41/44 complex/Lineage 3
2000/1101/017	B	P3.4	P1.4	M	3	1980	Vlaams-Brabant	Neisseria meningitidis	genezen	0	2000		--		--		VL
2000/1101/018	B	P3.15	P1.13	F	16	6030	Hainaut	Neisseria meningitidis	gunstig	0	2000		--		--		Wal
2000/1101/019	B	P3.4	P1.16	F	85	1601	Vlaams-Brabant	Neisseria meningitidis	overleden	1	2000		--		--		VL
2000/1101/020	B	P3.4	P1.4	F	4	2270	Antwerpen	Neisseria meningitidis	onbekend	0	2000		--		--		VL
2000/1101/021	B	P3.4	P1.4	F	23	3670	Limburg	Neisseria meningitidis	genezen	0	2000		--		--		VL
2000/1101/022	C	P2.2a	P1.5,2	F	14	3960	Limburg	Neisseria meningitidis	overleden	1	2000		--		--		VL	11	ST-11 complex/ET-37 complex
2000/1101/025	B	P3.4	P1.4	F	15	2480	Antwerpen	Neisseria meningitidis	gunstig	0	2000		--		--		VL
2000/1101/026	B	P3.15	P1.7,16	M	0.6	1070	Bruxelles	Neisseria meningitidis	onbekend	0	2000		--		--		Bxl
2000/1101/028	B	P3.15	P1.16	F	1	7880	Hainaut	Neisseria meningitidis	onbekend	0	2000		--		--		Wal	60	ST-60 complex
2000/1101/030	B	P3.4	P1.4	M	49	2000	Antwerpen	Neisseria meningitidis	onbekend	0	2000		--		--		VL
2000/1101/031	B	P3.4	P1.4	F	8	8300	West-Vlaanderen	Neisseria meningitidis	genezen	0	2000		--		--		VL
2000/1101/032	B	NT	P1.4	M	27	9000	Oost-Vlaanderen	Neisseria meningitidis	genezen	0	2000		--		--		VL	41	ST-41/44 complex/Lineage 3
2000/1101/033	C	P2.2b	P1.5,2	F	15	3001	Vlaams-Brabant	Neisseria meningitidis	genezen	0	2000		--		--		VL
2000/1101/034	B	P3.4	P1.13	M	16	9000	Oost-Vlaanderen	Neisseria meningitidis	genezen	0	2000		--		--		VL
2000/1101/035	C	NT		F	73	2900	Antwerpen	Neisseria meningitidis	genezen	0	2000		--		--		VL	1031	ST-334 complex
2000/1101/036	B	P3.1	P1.4	F	4	7802	Hainaut	Neisseria meningitidis	onbekend	0	2000		--		--		Wal
2000/1101/037	B	P3.14	P1.4	M	0.5	7100	Hainaut	Neisseria meningitidis	genezen	0	2000		--		--		Wal
2000/1101/038	B	P3.4	P1.4	M	9	2230	Antwerpen	Neisseria meningitidis	genezen	0	2000		--		--		VL	159	ST-41/44 complex/Lineage 3
2000/1101/039	B	P3.4	P1.4	M	17	2230	Antwerpen	Neisseria meningitidis	onbekend	0	2000		--		--		VL
2000/1101/040	B	P3.21	P1.15	F	2	1080	Bruxelles	Neisseria meningitidis	genezen	0	2000		--		--		Bxl
2000/1101/041	B	P3.4	P1.15	M	76	8800	West-Vlaanderen	Neisseria meningitidis	onbekend	0	2000		--		--		VL	33	ST-32 complex/ET-5 complex
2000/1101/043	B	P3.4	P1.7,1	F	23	2610	Antwerpen	Neisseria meningitidis	genezen	0	2000		--		--		VL
2000/1101/045	B	P3.4	P1.4	F	4	9402	Oost-Vlaanderen	Neisseria meningitidis	onbekend	0	2000		--		--		VL
2000/1101/046	C	P2.2b	P1.5,2	M	10	1040	Bruxelles	Neisseria meningitidis	onbekend	0	2000		--		--		Bxl	66	ST-8 complex/Cluster A4
2000/1101/047	B	P2.2b	P1.7,16	M	17			Neisseria meningitidis	onbekend	0	2000		--		--
2000/1101/048	B	P3.4	P1.4	F	34	2330	Antwerpen	Neisseria meningitidis	onbekend	0	2000		--		--		VL
2000/1101/049	B	NT	P1.4	M	16	4000	Liège	Neisseria meningitidis	onbekend	0	2000		--		--		Wal	41	ST-41/44 complex/Lineage 3
2000/1101/050	C	P2.2b	P1.2	F	17	8530	West-Vlaanderen	Neisseria meningitidis	onbekend	0	2000		--		--		VL
2000/1101/051	B	P3.14	P1.13	F	1	4030	Liège	Neisseria meningitidis	gunstig	0	2000		--		--		Wal
2000/1101/052	B	P3.4	P1.7,1	F	17	9140	Oost-Vlaanderen	Neisseria meningitidis	onbekend	0	2000		--		--		VL	318	ST-41/44 complex/Lineage 3
2000/1101/053	B	P3.15	P1.15	M	5	1730	Vlaams-Brabant	Neisseria meningitidis	genezen	0	2000		--		--		VL
2000/1101/054	B	P3.15		F	0.3	6040	Hainaut	Neisseria meningitidis	onbekend	0	2000		--		--		Wal
2000/1101/055	29E	NT	P1.5,2	F	23	5170	Namur	Neisseria meningitidis	genezen	0	2000		--		--		Wal	3713	ST-60 complex
2000/1101/057	C	P2.2a	P1.5,2	F	6	3960	Limburg	Neisseria meningitidis	onbekend	0	2000		--		--		VL
2000/1101/058	C	P2.2a	P1.5,2	F	39	7011	Hainaut	Neisseria meningitidis	gunstig	0	2000	5	--	2	5--2	F3-6	Wal	11	ST-11 complex/ET-37 complex
2000/1101/059	B	P3.4	P1.4	M	54	4630	Liège	Neisseria meningitidis	onbekend	0	2000		--		--		Wal
2000/1101/061	C	NT	P1.15	F	44	9992	Oost-Vlaanderen	Neisseria meningitidis	onbekend	0	2000		--		--		VL
2000/1101/062	C	P2.2a	P1.5,2	F	6	3600	Limburg	Neisseria meningitidis	genezen	0	2000	5	--	2	5--2	F3-6	VL	11	ST-11 complex/ET-37 complex
2000/1101/063	B	P3.4	P1.7,1	M	2	9860	Oost-Vlaanderen	Neisseria meningitidis	gunstig	0	2000		--		--		VL
2000/1101/064	B	P3.4	P1.5,2	F	7	4280	Liège	Neisseria meningitidis	onbekend	0	2000		--		--		Wal
2000/1101/065	B	P3.4	P1.4	M	0.2	1080	Bruxelles	Neisseria meningitidis	genezen	0	2000		--		--		Bxl
2000/1101/066	C	P2.2b	P1.2	M	8	8940	West-Vlaanderen	Neisseria meningitidis	genezen	0	2000		--		--		VL
2000/1101/067	C	P2.2b	P1.5,2	M	2	8700	West-Vlaanderen	Neisseria meningitidis	genezen	0	2000		--		--		VL
2000/1101/068	B	P3.1		M	0.3	8750	West-Vlaanderen	Neisseria meningitidis	genezen	0	2000		--		--		VL	461	ST-461 complex
2000/1101/069	B	P3.4	P1.5,2	F	0.5	8800	West-Vlaanderen	Neisseria meningitidis	onbekend	0	2000		--		--		VL
2000/1101/070	B	P3.4	P1.4	M	13	6700	Luxembourg	Neisseria meningitidis	overleden	1	2000		--		--		Wal
2000/1101/071	B	P3.4	P1.4	M	2	4300	Liège	Neisseria meningitidis	gunstig	0	2000		--		--		Wal	41	ST-41/44 complex/Lineage 3
2000/1101/072	B	P3.4	P1.4	M	24	4300	Liège	Neisseria meningitidis	gunstig	0	2000		--		--		Wal
2000/1101/075	B	P3.1	P1.7,1	M	2	1090	Bruxelles	Neisseria meningitidis	genezen	0	2000		--		--		Bxl
2000/1101/076	B	P3.4	P1.4	F	2	1950	Vlaams-Brabant	Neisseria meningitidis	genezen	0	2000		--		--		VL	41	ST-41/44 complex/Lineage 3
2000/1101/077	B	NT	P1.5	F	18	7700	Hainaut	Neisseria meningitidis	onbekend	0	2000		--		--		Wal
2000/1101/079	B	P3.4	P1.4	M	10	8680	West-Vlaanderen	Neisseria meningitidis	onbekend	0	2000		--		--		VL
2000/1101/082	B	P3.4	P1.15	M	1	8860	West-Vlaanderen	Neisseria meningitidis	genezen	0	2000		--		--		VL
2000/1101/085	B			F	18	5020	Namur	Neisseria meningitidis		0	2000		--		--		Wal
2000/1101/088	B	P3.4	P1.4	M	10	7322	Hainaut	Neisseria meningitidis	onbekend	0	2000		--		--		Wal
2000/1101/090	C	P3.15	P1.5	M	86	8200	West-Vlaanderen	Neisseria meningitidis	genezen	0	2000		--		--		VL	3824	ST-254 complex
2000/1101/091	B	P3.15	P1.15	F	18	1790	Vlaams-Brabant	Neisseria meningitidis	genezen	0	2000		--		--		VL
2000/1101/092	B	NT	P1.5	M	30	5660	Namur	Neisseria meningitidis	onbekend	0	2000		--		--		Wal
2000/1101/093	B	P3.4	P1.4	F	9	9200	Oost-Vlaanderen	Neisseria meningitidis	onbekend	0	2000		--		--		VL	41	ST-41/44 complex/Lineage 3
2000/1101/094	B	P3.1	P1.4	F	1	2520	Antwerpen	Neisseria meningitidis	onbekend	0	2000		--		--		VL
2000/1101/095	B	P3.4	P1.4	M	5	2222	Antwerpen	Neisseria meningitidis	onbekend	0	2000		--		--		VL
2000/1101/096	B	P3.15		M	47	2340	Antwerpen	Neisseria meningitidis	onbekend	0	2000		--		--		VL	2820	ST-41/44 complex/Lineage 3
2000/1101/097	B	P3.4	P1.4	F	1	8880	West-Vlaanderen	Neisseria meningitidis	onbekend	0	2000		--		--		VL
2000/1101/098	B	NT	P1.4	F	17	8890	West-Vlaanderen	Neisseria meningitidis	onbekend	0	2000		--		--		VL
2000/1101/099	W135	NT	P1.3	M	17	8800	West-Vlaanderen	Neisseria meningitidis	onbekend	0	2000		--		--		VL	22	ST-22 complex
2000/1101/100	C	P2.2b	P1.7,1	F	18	3583	Limburg	Neisseria meningitidis	onbekend	0	2000		--		--		VL
2000/1101/101	B	P3.4	P1.4	M	2	3640	Limburg	Neisseria meningitidis	onbekend	0	2000		--		--		VL
2000/1101/103	B	P3.4	P1.13	M	8	8400	West-Vlaanderen	Neisseria meningitidis	genezen	0	2000		--		--		VL	40	ST-41/44 complex/Lineage 3
2000/1101/104	C	P2.2a	P1.5,2	F	12	9850	Oost-Vlaanderen	Neisseria meningitidis	onbekend	0	2000		--		--		VL
2000/1101/106	C	P2.2a		M	0.7	4000	Liège	Neisseria meningitidis	overleden	1	2000		--		--		Wal
2000/1101/107	B	P3.4		F	13	2920	Antwerpen	Neisseria meningitidis	onbekend	0	2000		--		--		VL	42	ST-41/44 complex/Lineage 3
2000/1101/109	C	P2.2a	P1.5,2	F	0.8	3950	Limburg	Neisseria meningitidis	onbekend	0	2000		--		--		VL
2000/1101/112	B	P2.2b	P1.7,16	F	39	9300	Oost-Vlaanderen	Neisseria meningitidis	onbekend	0	2000		--		--		VL
2000/1101/113	C	P2.2a		F	5	8430	West-Vlaanderen	Neisseria meningitidis	onbekend	0	2000		--		--		VL	11	ST-11 complex/ET-37 complex
2000/1101/114	C	P2.2b	P1.5,2	M	16	8340	West-Vlaanderen	Neisseria meningitidis	onbekend	0	2000		--		--		VL
2000/1101/115	B	NT	P1.5,2	F	0.5	1050	Bruxelles	Neisseria meningitidis	onbekend	0	2000		--		--		Bxl
2000/1101/117	C	P2.2a	P1.5,2	M	3	1360	Brabant Wallon	Neisseria meningitidis	overleden	1	2000	5	--	2	5--2	F3-6	Wal	11	ST-11 complex/ET-37 complex
2000/1101/118	B	P3.4	P1.4	M	3	9990	Oost-Vlaanderen	Neisseria meningitidis	onbekend	0	2000		--		--		VL
2000/1101/121	B	P2.2b	P1.7,16	F	32.8	1310	Brabant Wallon	Souche non revivifiable			2000		--		--		Wal
2000/1101/122	C	NT		M	5	3620	Limburg	Neisseria meningitidis	onbekend	0	2000		--		--		VL	1031	ST-334 complex
2000/1101/123	B	P3.4	P1.4	M	14	3990	Limburg	Neisseria meningitidis	onbekend	0	2000		--		--		VL
2000/1101/126	B	P3.4	P1.4	M	5	9070	Oost-Vlaanderen	Neisseria meningitidis	onbekend	0	2000		--		--		VL
2000/1101/128	B	P3.14	P1.4	F	18	1180	Bruxelles	Neisseria meningitidis	genezen	0	2000		--		--		Bxl
2000/1101/129	C	P2.2b	P1.7,1	F	2	9120	Oost-Vlaanderen	Neisseria meningitidis	gunstig	0	2000		--		--		VL
2000/1101/130	B	P3.4	P1.3	M	6	3545	Limburg	Neisseria meningitidis	onbekend	0	2000		--		--		VL	3721	ST-41/44 complex/Lineage 3
2000/1101/132	C	P2.2b	P1.5,2	F	14	8940	West-Vlaanderen	Neisseria meningitidis	onbekend	0	2000		--		--		VL
2000/1101/133	Y			M	5	4340	Liège	Neisseria meningitidis	genezen	0	2000	5.1	--	2.41	5.1--2.41	F5-8	Wal
2000/1101/137	C	P2.2a	P1.5,2	M	10	3920	Limburg	Neisseria meningitidis	onbekend	0	2000		--		--		VL
2000/1101/138	B		P1.7,13	F	17	2950	Antwerpen	Neisseria meningitidis	onbekend	0	2000		--		--		VL
2000/1101/140	B	P2.2b	P1.7,16	F	0.3	2850	Antwerpen	Neisseria meningitidis	onbekend	0	2000		--		--		VL	66	ST-8 complex/Cluster A4
2000/1101/141	C	P2.2b		F	51	8740	West-Vlaanderen	Neisseria meningitidis	onbekend	0	2000		--		--		VL
2000/1101/142	C	P2.2a	P1.5,2	M	10	1060	Bruxelles	Neisseria meningitidis	genezen	0	2000		--		--		Bxl
2000/1101/143	B	P3.4	P1.7,4	M	19	3660	Limburg	Neisseria meningitidis	onbekend	0	2000		--		--		VL
2000/1101/144	B	P3.4	P1.4	F	8	4820	Liège	Neisseria meningitidis	onbekend	0	2000		--		--		Wal
2000/1101/145	C	P2.2b	P1.2	M	7	8480	West-Vlaanderen	Neisseria meningitidis	onbekend	0	2000		--		--		VL
2000/1101/147	B	P3.4	P1.4	M	8	4801	Liège	Neisseria meningitidis	onbekend	0	2000		--		--		Wal	3816	ST-41/44 complex/Lineage 3
2000/1101/148	B	P3.4	P1.4	M	6	2060	Antwerpen	Neisseria meningitidis	genezen	0	2000		--		--		VL
2000/1101/149	C	P2.2a	P1.5,2	F	20	1080	Bruxelles	Neisseria meningitidis	genezen	0	2000		--		--		Bxl
2000/1101/150	B	P3.4	P1.15	F	0.2	1080	Bruxelles	Neisseria meningitidis	genezen	0	2000		--		--		Bxl	639	ST-32 complex/ET-5 complex
2000/1101/151	C	P2.2b		M	3	3630	Limburg	Neisseria meningitidis	gunstig	0	2000		--		--		VL
2000/1101/152	B	P3.4	P1.4	M	8	5300	Namur	Neisseria meningitidis	onbekend	0	2000		--		--		Wal
2000/1101/154	B	P3.15	P1.7,16	M	32	1000	Bruxelles	Neisseria meningitidis	gunstig	0	2000		--		--		Bxl	32	ST-32 complex/ET-5 complex
2000/1101/155	B	P3.4	P1.4	F	9	5020	Namur	Neisseria meningitidis	genezen	0	2000		--		--		Wal
2000/1101/156	B	P3.15	P1.9	M	77	2610	Antwerpen	Neisseria meningitidis	overleden	1	2000		--		--		VL
2000/1101/157	B	NT	P1.5	F	4	5660	Namur	Neisseria meningitidis	onbekend	0	2000		--		--		Wal	3536	nouveau
2000/1101/160	C	P2.2b	P1.5,2	M	15	1850	Vlaams-Brabant	Neisseria meningitidis	genezen	0	2000		--		--		VL	3524	ST-8 complex/Cluster A4
2000/1101/161	B	P3.4	P1.4	F	2	2910	Antwerpen	Neisseria meningitidis	onbekend	0	2000		--		--		VL
2000/1101/162	B	P3.1	P1.13	M	2	2100	Antwerpen	Neisseria meningitidis	genezen	0	2000		--		--		VL
2000/1101/163	C	P2.2a	P1.5	F	3	1020	Bruxelles	Neisseria meningitidis	genezen	0	2000		--		--		Bxl	11	ST-11 complex/ET-37 complex
2000/1101/164	B	P3.4	P1.5,2	M	18	4000	Liège	Neisseria meningitidis	onbekend	0	2000		--		--		Wal
2000/1101/165	C	P2.2a		F	28	5002	Namur	Neisseria meningitidis	onbekend	0	2000		--		--		Wal
2000/1101/166	B	P3.1	P1.4	M	4	3940	Limburg	Neisseria meningitidis	genezen	0	2000		--		--		VL	42	ST-41/44 complex/Lineage 3
2000/1101/167	C	P2.2b	P1.5,2	F	0.9	7760	Hainaut	Neisseria meningitidis	genezen	0	2000		--		--		Wal
2000/1101/168	B	P3.4	P1.13	M	8	2275	Antwerpen	Neisseria meningitidis	onbekend	0	2000		--		--		VL
2000/1101/169	B	P3.4	P1.4	M	7	9406	Oost-Vlaanderen	Neisseria meningitidis	onbekend	0	2000		--		--		VL	41	ST-41/44 complex/Lineage 3
2000/1101/170	C	P2.2b	P1.5,2	F	2	9600	Oost-Vlaanderen	Neisseria meningitidis	onbekend	0	2000		--		--		VL
2000/1101/171	C	P3.14	P1.4	F	2	9250	Oost-Vlaanderen	Neisseria meningitidis	onbekend	0	2000		--		--		VL
2000/1101/172	C	P2.2a	P1.5,2	M	22	7100	Hainaut	Neisseria meningitidis	gunstig	0	2000	5	--	2	5--2	F3-6	Wal	11	ST-11 complex/ET-37 complex
2000/1101/173	B	P3.21	P1.15	M	0.8	1080	Bruxelles	Neisseria meningitidis	genezen	0	2000		--		--		Bxl
2000/1101/174	B		P1.4	F	59	9820	Oost-Vlaanderen	Neisseria meningitidis	genezen	0	2000		--		--		VL
2000/1101/175	C	P2.2a	P1.5,2	M	5	3990	Limburg	Neisseria meningitidis	onbekend	0	2000	5	--	2	5--2	F3-6	VL	11	ST-11 complex/ET-37 complex
2000/1101/177	C		P1.1	F	55	1320	Brabant Wallon	Neisseria meningitidis	onbekend	0	2000		--		--		Wal
2000/1101/178	W135	P2.2a	P1.5,2	M	39	1070	Bruxelles	Neisseria meningitidis		0	2000		--		--		Bxl		ST-11 complex/ET-37 complex
2000/1101/180	C	P2.2b	P1.2	F	18	3600	Limburg	Neisseria meningitidis	onbekend	0	2000		--		--		VL	3524	ST-8 complex/Cluster A4
2000/1101/181	B	P3.14	P1.4	M	1	2830	Antwerpen	Neisseria meningitidis	genezen	0	2000		--		--		VL
2000/1101/182	B	P3.14	P1.4	M	2	8700	West-Vlaanderen	Neisseria meningitidis	onbekend	0	2000		--		--		VL
2000/1101/183	B	P3.4	P1.4	F	5	2018	Antwerpen	Neisseria meningitidis	genezen	0	2000		--		--		VL	42	ST-41/44 complex/Lineage 3
2000/1101/184	B	P3.4	P1.10	M	3	4101	Liège	Neisseria meningitidis	onbekend	0	2000		--		--		Wal
2000/1101/185	C	P2.2a	P1.5,2	F	15	1160	Bruxelles	Neisseria meningitidis	genezen	0	2000		--		--		Bxl
2000/1101/186	B	P3.15	P1.7,16	F	18	2180	Antwerpen	Neisseria meningitidis	onbekend	0	2000		--		--		VL	2685	ST-32 complex/ET-5 complex
2000/1101/187	B	P3.4		M	13	2920	Antwerpen	Neisseria meningitidis	onbekend	0	2000		--		--		VL
2000/1101/188	C	P2.2a	P1.5,2	M	4	1030	Bruxelles	Neisseria meningitidis	genezen	0	2000		--		--		Bxl
2000/1101/189	C	P2.2a	P1.2	M	23	7011	Hainaut	Neisseria meningitidis	genezen	0	2000		--		--		Wal	11	ST-11 complex/ET-37 complex
2000/1101/190	C	P2.2a	P1.5,2	M	21	1140	Bruxelles	Neisseria meningitidis	overleden	1	2000		--		--		Bxl
2000/1101/191	C	P2.2b	P1.7,1	F	8	3800	Limburg	Neisseria meningitidis	onbekend	0	2000		--		--		VL
2000/1101/192	B	P3.15	P1.7,16	M	16	9420	Oost-Vlaanderen	Neisseria meningitidis	onbekend	0	2000		--		--		VL	32	ST-32 complex/ET-5 complex
2000/1101/194	C	P2.2a	P1.5,2	F	2	6220	Hainaut	Neisseria meningitidis	genezen	0	2000		--		--		Wal
2000/1101/195	B	P3.4	P1.4	F	56	2020	Antwerpen	Neisseria meningitidis	genezen	0	2000		--		--		VL
2000/1101/196	C	P2.2a	P1.2	M	20	7160	Hainaut	Neisseria meningitidis	genezen	0	2000		--		--		Wal	11	ST-11 complex/ET-37 complex
2000/1101/197	B	P3.4		M	13	3740	Limburg	Neisseria meningitidis	onbekend	0	2000		--		--		VL
2000/1101/200	B	P3.4	P1.4	M	23	8310	West-Vlaanderen	Neisseria meningitidis	onbekend	0	2000		--		--		VL
2000/1101/201	B	P3.4		M	24	3000	Vlaams-Brabant	Neisseria meningitidis	onbekend	0	2000		--		--		VL
2000/1101/202	C			M		9860	Oost-Vlaanderen	Niet kultiveerbare stam			2000		--		--		VL
2000/1101/204	B	P3.15		M	0.3	1030	Bruxelles	Neisseria meningitidis	gunstig	0	2000		--		--		Bxl
2000/1101/205	B	P3.4	P1.3,6	M	4	3545	Limburg	Neisseria meningitidis	genezen	0	2000		--		--		VL	3721	ST-41/44 complex/Lineage 3
2000/1101/206	B	P3.4	P1.4	M	5	4624	Liège	Neisseria meningitidis	genezen	0	2000		--		--		Wal
2000/1101/208	B	P3.4	P1.7,1	M	45	9800	Oost-Vlaanderen	Neisseria meningitidis	genezen	0	2000		--		--		VL
2000/1101/209	B	P3.4	P1.3,6	F	4	3545	Limburg	Neisseria meningitidis	onbekend	0	2000		--		--		VL	3721	ST-41/44 complex/Lineage 3
2000/1101/211	B	P3.15	P1.7,16	F	6	2400	Antwerpen	Neisseria meningitidis	gunstig	0	2000		--		--		VL
2000/1101/213	C	P2.2a	P1.5,2	M	4	1140	Bruxelles	Neisseria meningitidis	overleden	1	2000		--		--		Bxl	11	ST-11 complex/ET-37 complex
2000/1101/214	C	P3.15	P1.7,16	F	0.8	2900	Antwerpen	Neisseria meningitidis	onbekend	0	2000		--		--		VL
2000/1101/215	B	P3.4	P1.5,2	M	0.6	1401	Brabant Wallon	Neisseria meningitidis	genezen	0	2000		--		--		Wal
2000/1101/216	B	P3.4		M	6	2630	Antwerpen	Neisseria meningitidis	onbekend	0	2000		--		--		VL	34	ST-32 complex/ET-5 complex
2000/1101/217	C	P2.2b	P1.7,1	M	1	8850	West-Vlaanderen	Neisseria meningitidis	genezen	0	2000		--		--		VL
2000/1101/218	B	NT	P1.5	M	1	6061	Hainaut	Neisseria meningitidis	onbekend	0	2000		--		--		Wal
2000/1101/219	C	NT	P1.9	F	2	6460	Hainaut	Neisseria meningitidis	onbekend	0	2000		--		--		Wal	3523	ST-11 complex/ET-37 complex
2000/1101/220	C	P2.2a	P1.5	F	30	1785	Vlaams-Brabant	Neisseria meningitidis	genezen	0	2000		--		--		VL
2000/1101/221	B	P3.4	P1.4	M	0.6	2380	Antwerpen	Neisseria meningitidis	onbekend	0	2000		--		--		VL
2000/1101/224	C	P2.2b		F	2	6060	Hainaut	Neisseria meningitidis	genezen	0	2000		--		--		Wal	66	ST-8 complex/Cluster A4
2000/1101/226	B	P3.4	P1.7,4	M	61	8460	West-Vlaanderen	Neisseria meningitidis	gunstig	0	2000		--		--		VL
2000/1101/227	C	P2.2b	P1.5,2	M	13	8940	West-Vlaanderen	Neisseria meningitidis	onbekend	0	2000		--		--		VL	3524	ST-8 complex/Cluster A4
2000/1101/228	B	P3.4	P1.4	M	8	7370	Hainaut	Neisseria meningitidis	genezen	0	2000		--		--		Wal
2000/1101/229	B	P3.15	P1.9	F	42	9880	Oost-Vlaanderen	Neisseria meningitidis	gunstig	0	2000		--		--		VL
2000/1101/230	B	P3.4	P1.4	M	6	3550	Limburg	Neisseria meningitidis	genezen	0	2000		--		--		VL	42	ST-41/44 complex/Lineage 3
2000/1101/231	B	P3.15	P1.7,16	F	10	3500	Limburg	Neisseria meningitidis	genezen	0	2000		--		--		VL
2000/1101/232	B	P3.4	P1.4	F	17	8000	West-Vlaanderen	Neisseria meningitidis	onbekend	0	2000		--		--		VL
2000/1101/233	C	P2.2a	P1.5	M	0.7	1050	Bruxelles	Neisseria meningitidis	genezen	0	2000		--		--		Bxl	11	ST-11 complex/ET-37 complex
2000/1101/234	B	P3.4	P1.4	F	1	9980	Oost-Vlaanderen	Neisseria meningitidis	overleden	1	2000		--		--		VL
2000/1101/235	C	P2.2b	P1.2	F	18	3500	Limburg	Neisseria meningitidis	onbekend	0	2000		--		--		VL
2000/1101/237	C	P2.2a	P1.5,2	F	3	6000	Hainaut	Neisseria meningitidis	onbekend	0	2000		--		--		Wal	11	ST-11 complex/ET-37 complex
2000/1101/238	C	NT	P1.5,2	F	0.9	6230	Hainaut	Neisseria meningitidis	onbekend	0	2000		--		--		Wal
2000/1101/239	B	NT	P1.5,2	M	51	7760	Hainaut	Neisseria meningitidis	onbekend	0	2000		--		--		Wal
2000/1101/240	C	P2.2b	P1.2	F	9	8200	West-Vlaanderen	Neisseria meningitidis	onbekend	0	2000		--		--		VL	3524	ST-8 complex/Cluster A4
2000/1101/241	B			F		7110	Hainaut	Souche non revivifiable			2000		--		--		Wal
2000/1101/243	B		P1.4	M	22	6280	Hainaut	Neisseria meningitidis	genezen	0	2000		--		--		Wal
2000/1101/244	B	P3.14	P1.9	F	0.2	1060	Bruxelles	Neisseria meningitidis	onbekend	0	2000		--		--		Bxl	3525	nouveau
2000/1101/246	W135			M	53	1820	Vlaams-Brabant	Neisseria meningitidis	onbekend	0	2000		--		--		VL
2000/1101/247	B			M		9940	Oost-Vlaanderen	Niet kultiveerbare stam			2000		--		--		VL
2000/1101/248	B	P3.4	P1.4	M	0.7	1180	Bruxelles	Neisseria meningitidis	genezen	0	2000		--		--		Bxl	41	ST-41/44 complex/Lineage 3
2000/1101/249	C			F			NEDERLAND	Niet kultiveerbare stam			2000		--		--
2000/1101/250	C	P2.2a		M	13	1910	Vlaams-Brabant	Neisseria meningitidis	genezen	0	2000		--		--		VL
2000/1101/251	B	P3.4	P1.4	M	33	1910	Vlaams-Brabant	Neisseria meningitidis	gunstig	0	2000		--		--		VL	3526	ST-41/44 complex/Lineage 3
2000/1101/252	B	P3.4		M	57	8301	West-Vlaanderen	Neisseria meningitidis	onbekend	0	2000		--		--		VL
2000/1101/254	C	P2.2a		F	1	5540	Namur	Neisseria meningitidis	genezen	0	2000		--		--		Wal
2000/1101/257	B	P3.4	P1.4	M	4	7141	Hainaut	Neisseria meningitidis	genezen	0	2000		--		--		Wal	3527	ST-41/44 complex/Lineage 3
2000/1101/259	B	P3.15	P1.4	F	0.4	9900	Oost-Vlaanderen	Neisseria meningitidis	genezen	0	2000		--		--		VL
2000/1101/260	C	NT		M	76	5004	Namur	Neisseria meningitidis	onbekend	0	2000		--		--		Wal	1031	ST-334 complex
2000/1101/261	B	P3.4	P1.4		1	3600	Limburg	Neisseria meningitidis	genezen	0	2000		--		--		VL
2000/1101/262	B	P3.4		F	21	3920	Limburg	Neisseria meningitidis	onbekend	0	2000		--		--		VL
2000/1101/263	C	P2.2a	P1.5	F	67	2440	Antwerpen	Neisseria meningitidis	onbekend	0	2000		--		--		VL	11	ST-11 complex/ET-37 complex
2000/1101/264	C	P2.2a	P1.5	M	2	6183	Hainaut	Neisseria meningitidis	onbekend	0	2000		--		--		Wal
2000/1101/265	B	P3.15	P1.7,16	M	16	2970	Antwerpen	Neisseria meningitidis	genezen	0	2000		--		--		VL
2000/1101/266	B	NT	P1.12	M	1	1342	Brabant Wallon	Neisseria meningitidis	onbekend	0	2000		--		--		Wal
2000/1101/267	C	P2.2a	P1.5	F	1	8930	West-Vlaanderen	Neisseria meningitidis	genezen	0	2000		--		--		VL
2000/1101/271	B	NT	P1.5	F	0.5	2940	Antwerpen	Neisseria meningitidis	onbekend	0	2000		--		--		VL
2000/1101/272	B	P3.4	P1.4	F	16	9900	Oost-Vlaanderen	Neisseria meningitidis	onbekend	0	2000		--		--		VL	3528	ST-41/44 complex/Lineage 3
2000/1101/273	B	P3.4	P1.4	M	0.7	1170	Bruxelles	Neisseria meningitidis	onbekend	0	2000		--		--		Bxl
2000/1101/274	C	NT		M		1070	Bruxelles	Neisseria meningitidis	onbekend	0	2000		--		--		Bxl
2000/1101/275	C	P2.2a		F	6	8600	West-Vlaanderen	Neisseria meningitidis	genezen	0	2000		--		--		VL	11	ST-11 complex/ET-37 complex
2000/1101/276	B	P3.4	P1.4	M	11	3600	Limburg	Neisseria meningitidis	genezen	0	2000		--		--		VL
2000/1101/279	B	P3.4	P1.4	M	18	2580	Antwerpen	Neisseria meningitidis	onbekend	0	2000		--		--		VL
2000/1101/281	B	P3.1	P1.7,1	M	28	1000	Bruxelles	Neisseria meningitidis	onbekend	0	2000		--		--		Bxl
2000/1101/282	B	P3.4	P1.4	M	2	1332	Brabant Wallon	Neisseria meningitidis	onbekend	0	2000		--		--		Wal
2000/1101/283	B	P3.4	P1.7,4	F	3	6840	Luxembourg	Neisseria meningitidis	onbekend	0	2000		--		--		Wal	41	ST-41/44 complex/Lineage 3
2000/1101/285	B	P3.1		M	3	9100	Oost-Vlaanderen	Neisseria meningitidis	genezen	0	2000		--		--		VL
2000/1101/286	B	P3.4	P1.4	M	16	3770	Limburg	Neisseria meningitidis	onbekend	0	2000		--		--		VL
2000/1101/287	C	P2.2b		M	14	2100	Antwerpen	Neisseria meningitidis	onbekend	0	2000		--		--		VL	66	ST-8 complex/Cluster A4
2000/1101/288	B	NT	P1.7,13	M	4	6060	Hainaut	Neisseria meningitidis	onbekend	0	2000		--		--		Wal
2000/1101/289	C	P2.2b	P1.5,2	M	2	8610	West-Vlaanderen	Neisseria meningitidis	genezen	0	2000		--		--		VL
2000/1101/290	C	P2.2a	P1.5,2	M	3	9280	Oost-Vlaanderen	Neisseria meningitidis	overleden	1	2000		--		--		VL	11	ST-11 complex/ET-37 complex
2000/1101/291	C	P2.2a	P1.5,2	F	22	7620	Hainaut	Neisseria meningitidis	genezen	0	2000		--		--		Wal
2000/1101/292	B	P3.4	P1.4	M	78	2630	Antwerpen	Neisseria meningitidis	onbekend	0	2000		--		--		VL
2000/1101/294	C	P2.2a	P1.5,2	M	9	1030	Bruxelles	Neisseria meningitidis	onbekend	0	2000		--		--		Bxl	11	ST-11 complex/ET-37 complex
2000/1101/295	C	P2.2a		M	12	1760	Vlaams-Brabant	Neisseria meningitidis	genezen	0	2000		--		--		VL
2000/1101/296	C	P2.2a		F	6	2230	Antwerpen	Neisseria meningitidis	onbekend	0	2000		--		--		VL
2000/1101/297	B	P3.15	P1.7,16	F	32	9000	Oost-Vlaanderen	Neisseria meningitidis	overleden	1	2000		--		--		VL	2685	ST-32 complex/ET-5 complex
2000/1101/298	C	P2.2b	P1.5,2	F	1	8770	West-Vlaanderen	Neisseria meningitidis	overleden	1	2000		--		--		VL
2000/1101/299	B	P3.4	P1.4	F	16	4460	Liège	Neisseria meningitidis	onbekend	0	2000		--		--		Wal
2000/1101/300	B	P3.4	P1.4	M	4	8930	West-Vlaanderen	Neisseria meningitidis	onbekend	0	2000		--		--		VL	2925	ST-41/44 complex/Lineage 3
2000/1101/301	C	P2.2b	P1.7,1	F	2	3800	Limburg	Neisseria meningitidis	genezen	0	2000		--		--		VL
2000/1101/303	C	NT		M	3	2440	Antwerpen	Neisseria meningitidis	onbekend	0	2000		--		--		VL
2000/1101/304	B	P3.21	P1.5,2	F	0.7	3080	Vlaams-Brabant	Neisseria meningitidis	genezen	0	2000		--		--		VL	32	ST-32 complex/ET-5 complex
2000/1101/305	B		P1.5,2	M	0.4	1200	Bruxelles	Neisseria meningitidis	onbekend	0	2000		--		--		Bxl
2000/1101/306	B	P3.4	P1.4		7	7604	Hainaut	Neisseria meningitidis	onbekend	0	2000		--		--		Wal
2000/1101/307	B	P3.4	P1.4	F	20	1348	Brabant Wallon	Neisseria meningitidis	onbekend	0	2000		--		--		Wal	41	ST-41/44 complex/Lineage 3
2000/1101/308	B	P3.4	P1.4	M	0.5	3000	Vlaams-Brabant	Neisseria meningitidis	onbekend	0	2000		--		--		VL
2000/1101/309	B	P3.4	P1.4	F	1	4000	Liège	Neisseria meningitidis	overleden	1	2000		--		--		Wal
2000/1101/311	NG	NT		F	15	6660	Luxembourg	Neisseria meningitidis	onbekend	0	2000		--		--		Wal	3529	ST-269 complex
2000/1101/312	B	P3.4	P1.4	M	4	2323	Antwerpen	Neisseria meningitidis	genezen	0	2000		--		--		VL
2000/1101/313	C	P2.2a	P1.5	M	1	5020	Namur	Neisseria meningitidis	onbekend	0	2000		--		--		Wal
2000/1101/314	Y			M	15	1030	Bruxelles	Neisseria meningitidis	genezen	0	2000	5.2	--	10.2	5.2--10.2	F2-13	Bxl	4171	ST-23 complex/Cluster A3
2000/1101/315	B	P3.4	P1.7,4	M	19	2460	Antwerpen	Neisseria meningitidis	onbekend	0	2000		--		--		VL
2000/1101/317	B	P3.4	P1.4	M	6	8430	West-Vlaanderen	Neisseria meningitidis	gunstig	0	2000		--		--		VL
2000/1101/319	B	NT	P1.5	F	5	2060	Antwerpen	Neisseria meningitidis	genezen	0	2000		--		--		VL
2000/1101/320	C	NT	P1.5	M	69	7784	Hainaut	Neisseria meningitidis	onbekend	0	2000		--		--		Wal
2000/1101/321	B				0.8	2820	Antwerpen	Neisseria meningitidis	onbekend	0	2000		--		--		VL
2000/1101/322	B	NT		F	0.7	3000	Vlaams-Brabant	Neisseria meningitidis			2000		--		--		VL	477	ST-41/44 complex/Lineage 3
2000/1101/323	B	P3.4	P1.5	M	3	1180	Bruxelles	Neisseria meningitidis	onbekend	0	2000		--		--		Bxl
2000/1101/324	B	P3.4	P1.5,2	M	4	2170	Antwerpen	Neisseria meningitidis	onbekend	0	2000		--		--		VL
2000/1101/325	B	P3.15		F	0.3	2140	Antwerpen	Neisseria meningitidis	onbekend	0	2000		--		--		VL	3530	ST-18 complex
2000/1101/328	B	P3.4	P1.15	F	3	7604	Hainaut	Neisseria meningitidis	onbekend	0	2000		--		--		Wal
2000/1101/329	C	P2.2a	P1.5,2	M	27	6180	Hainaut	Neisseria meningitidis	genezen	0	2000		--		--		Wal	11	ST-11 complex/ET-37 complex
2000/1101/331	C	P2.2a	P1.5,2	F	2	1040	Bruxelles	Neisseria meningitidis	genezen	0	2000		--		--		Bxl
2000/1101/333	B	P3.15		M	0.1	3010	Vlaams-Brabant	Neisseria meningitidis	onbekend	0	2000		--		--		VL
2000/1101/334	B	P3.4	P1.4	M	4	2370	Antwerpen	Neisseria meningitidis	onbekend	0	2000		--		--		VL	2253	ST-41/44 complex/Lineage 3
2001/1101/001	B	P3.4	P1.7,4	M	17	3700	Limburg	Neisseria meningitidis	onbekend	0	2001		--		--		VL
2001/1101/002	B	P3.4	P1.4	M	15	6850	Luxembourg	Neisseria meningitidis	onbekend	0	2001		--		--		Wal
2001/1101/003	B	P3.4	P1.7,4	M	15	8370	West-Vlaanderen	Neisseria meningitidis	onbekend	0	2001		--		--		VL	2285	nouveau
2001/1101/004	C	P2.2a	P1.5,2	M	9	8490	West-Vlaanderen	Neisseria meningitidis	genezen	0	2001		--		--		VL
2001/1101/005	B	P3.4	P1.7,4	F	2	8000	West-Vlaanderen	Neisseria meningitidis	genezen	0	2001		--		--		VL
2001/1101/006	W135	NT		F	87	1050	Bruxelles	Neisseria meningitidis	overleden	1	2001		--		--		Bxl	22	ST-22 complex
2001/1101/007	B	P3.4	P1.13	M	3		MALAGA	Neisseria meningitidis	genezen	0	2001		--		--
2001/1101/008	C	P2.2a	P1.5,2	F	22	3940	Limburg	Neisseria meningitidis	onbekend	0	2001		--		--		VL
2001/1101/010	B	P3.14	P1.5,2	M	0.8	1731	Vlaams-Brabant	Neisseria meningitidis	genezen	0	2001		--		--		VL	33	ST-32 complex/ET-5 complex
2001/1101/012	C	NT	P1.5	M	7	2060	Antwerpen	Neisseria meningitidis	onbekend	0	2001		--		--		VL
2001/1101/013	C	P2.2b	P1.5,2	M	2	5537	Namur	Neisseria meningitidis	genezen	0	2001		--		--		Wal
2001/1101/014	W135	NT	P1.3	M	16	8540	West-Vlaanderen	Neisseria meningitidis	genezen	0	2001		--		--		VL	2281	ST-22 complex
2001/1101/015	B	NT	P1.12	F	67	1070	Bruxelles	Neisseria meningitidis	gunstig	0	2001		--		--		Bxl
2001/1101/016	C	P2.2b	P1.2	M	5	2222	Antwerpen	Neisseria meningitidis	onbekend	0	2001		--		--		VL
2001/1101/017	C	P2.2a		F	1	2870	Antwerpen	Neisseria meningitidis	genezen	0	2001		--		--		VL	11	ST-11 complex/ET-37 complex
2001/1101/018	C	P2.2b	P1.7,1	M	1	8370	West-Vlaanderen	Neisseria meningitidis	genezen	0	2001		--		--		VL
2001/1101/019	B	P3.15	P1.7,16	M	63	9270	Oost-Vlaanderen	Neisseria meningitidis	genezen	0	2001		--		--		VL
2001/1101/020	C	P2.2a	P1.5,2	M	19	2800	Antwerpen	Neisseria meningitidis	onbekend	0	2001	5	--	2	5--2	F3-6	VL	11	ST-11 complex/ET-37 complex
2001/1101/021	B	P3.4	P1.4	F	58	5500	Namur	Neisseria meningitidis	genezen	0	2001		--		--		Wal
2001/1101/023	W135	P2.2a	P1.5,2	F	0.7	4020	Liège	Neisseria meningitidis	genezen	0	2001		--		--		Wal
2001/1101/024	C	P2.2a		M	77	8430	West-Vlaanderen	Neisseria meningitidis	overleden	1	2001		--		--		VL	11	ST-11 complex/ET-37 complex
2001/1101/025	B	P3.4	P1.4	M	4	3730	Limburg	Neisseria meningitidis	overleden	1	2001		--		--		VL
2001/1101/026	B	P3.4	P1.4	F	16	8550	West-Vlaanderen	Neisseria meningitidis	onbekend	0	2001		--		--		VL
2001/1101/027	B	P3.4	P1.4	M	12	8500	West-Vlaanderen	Neisseria meningitidis	onbekend	0	2001		--		--		VL	42	ST-41/44 complex/Lineage 3
2001/1101/028	B	P3.4	P1.4	F	4	3740	Limburg	Neisseria meningitidis	genezen	0	2001		--		--		VL
2001/1101/029	B	P3.4	P1.4	M	8	2235	Antwerpen	Neisseria meningitidis	genezen	0	2001		--		--		VL
2001/1101/030	B	P3.4	P1.4	F	18	8490	West-Vlaanderen	Neisseria meningitidis	genezen	0	2001		--		--		VL	42	ST-41/44 complex/Lineage 3
2001/1101/031	B	NT	P1.7,1	M	0.3	8560	West-Vlaanderen	Neisseria meningitidis	genezen	0	2001		--		--		VL
2001/1101/032	C	P2.2a	P1.5,2	F	9	7021	Hainaut	Neisseria meningitidis	genezen	0	2001		--		--		Wal
2001/1101/033	C	P2.2a	P1.5,2	M	43	2018	Antwerpen	Neisseria meningitidis	onbekend	0	2001	5	--	2	5--2	F3-6	VL	11	ST-11 complex/ET-37 complex
2001/1101/035	C	P2.2a		F	16	8310	West-Vlaanderen	Neisseria meningitidis	onbekend	0	2001		--		--		VL
2001/1101/036	C	P2.2b	P1.5,2	M	1	2590	Antwerpen	Neisseria meningitidis	onbekend	0	2001		--		--		VL
2001/1101/037	C	P2.2b	P1.7,1	M	5	2960	Antwerpen	Neisseria meningitidis	onbekend	0	2001		--		--		VL	66	ST-8 complex/Cluster A4
2001/1101/038	C	P2.2a	P1.5,2	M	17	2170	Antwerpen	Neisseria meningitidis	onbekend	0	2001		--		--		VL
2001/1101/039	B	P3.4	P1.4	F	17	8020	West-Vlaanderen	Neisseria meningitidis	onbekend	0	2001		--		--		VL
2001/1101/040	C	P2.2a	P1.5,2	F	4	7110	Hainaut	Neisseria meningitidis	genezen	0	2001	5	--	2	5--2	F3-6	Wal	11	ST-11 complex/ET-37 complex
2001/1101/041	C	P2.2b	P1.7,1	M	6	2150	Antwerpen	Neisseria meningitidis	genezen	0	2001		--		--		VL
2001/1101/043	C	P2.2b	P1.2	M	6	1030	Bruxelles	Neisseria meningitidis	genezen	0	2001		--		--		Bxl
2001/1101/044	C	P2.2b	P1.5,2	F	22	1020	Bruxelles	Neisseria meningitidis	genezen	0	2001		--		--		Bxl	2680	ST-8 complex/Cluster A4
2001/1101/045	C	P2.2a	P1.5,2	M	20	1080	Bruxelles	Neisseria meningitidis	genezen	0	2001		--		--		Bxl
2001/1101/046	B	P3.4	P1.7,1	M	0.08	2300	Antwerpen	Neisseria meningitidis	onbekend	0	2001		--		--		VL
2001/1101/047	B	P3.4	P1.7,4	M	16	3740	Limburg	Neisseria meningitidis	genezen	0	2001		--		--		VL	42	ST-41/44 complex/Lineage 3
2001/1101/048	B	P3.4	P1.4	F	22	3630	Limburg	Neisseria meningitidis	genezen	0	2001		--		--		VL
2001/1101/050	C	P2.2b		M	20	6543	Hainaut	Neisseria meningitidis	genezen	0	2001		--		--		Wal
2001/1101/051	B	P3.15		M	2	5300	Namur	Neisseria meningitidis	onbekend	0	2001		--		--		Wal	2687	ST-41/44 complex/Lineage 3
2001/1101/053	B	P3.4	P1.4	M	3	3390	Vlaams-Brabant	Neisseria meningitidis	genezen	0	2001		--		--		VL
2001/1101/054	B	P3.4	P1.15	M	17	8870	West-Vlaanderen	Neisseria meningitidis	genezen	0	2001		--		--		VL
2001/1101/055	B	P3.4	P1.7,4	M	3	2800	Antwerpen	Neisseria meningitidis	onbekend	0	2001		--		--		VL	41	ST-41/44 complex/Lineage 3
2001/1101/057	B	P3.4	P1.7,4	F	0.6	1080	Bruxelles	Neisseria meningitidis	genezen	0	2001		--		--		Bxl
2001/1101/058	C	P2.2b	P1.5,2	F	0.6	2020	Antwerpen	Neisseria meningitidis	genezen	0	2001		--		--		VL	66	ST-8 complex/Cluster A4
2001/1101/059	B	P3.4	P1.4	M	1	2020	Antwerpen	Neisseria meningitidis	genezen	0	2001		--		--		VL
2001/1101/060	C	P2.2a	P1.2	F	4	2660	Antwerpen	Neisseria meningitidis	genezen	0	2001		--		--		VL
2001/1101/061	B	NT		M	0.8	7387	Hainaut	Neisseria meningitidis	genezen	0	2001		--		--		Wal	461	ST-461 complex
2001/1101/063	C	P2.2a		M	3	7100	Hainaut	Neisseria meningitidis	overleden	1	2001		--		--		Wal
2001/1101/064	B	P3.4	P1.7,4	M	1	1840	Vlaams-Brabant	Neisseria meningitidis	genezen	0	2001		--		--		VL	41	ST-41/44 complex/Lineage 3
2001/1101/065	C	P2.2b	P1.7,1	M	1	9300	Oost-Vlaanderen	Neisseria meningitidis	genezen	0	2001		--		--		VL
2001/1101/067	B	NT	P1.5	M	26	1030	Bruxelles	Neisseria meningitidis	genezen	0	2001		--		--		Bxl	1909	ST-231 complex
2001/1101/068	C	P2.2a		F	53	3900	Limburg	Neisseria meningitidis	onbekend	0	2001		--		--		VL
2001/1101/071	C	P2.2b	P1.5,2	M	16	7012	Hainaut	Neisseria meningitidis	onbekend	0	2001		--		--		Wal
2001/1101/072	B	P3.4	P1.4	F	1	1080	Bruxelles	Neisseria meningitidis	genezen	0	2001		--		--		Bxl	2687	ST-41/44 complex/Lineage 3
2001/1101/073	B	P3.4	P1.4	M	5	3600	Limburg	Neisseria meningitidis	genezen	0	2001		--		--		VL
2001/1101/074	C	P2.2a	P1.5,2	F	2	7603	Hainaut	Neisseria meningitidis	genezen	0	2001		--		--		Wal
2001/1101/076	B	P3.4	P1.4	F	11	2018	Antwerpen	Neisseria meningitidis	genezen	0	2001		--		--		VL	41	ST-41/44 complex/Lineage 3
2001/1101/077	B	P3.4	P1.4	F	1	3650	Limburg	Neisseria meningitidis	onbekend	0	2001		--		--		VL
2001/1101/078	B	P3.4	P1.4	M	0.7	2400	Antwerpen	Neisseria meningitidis	genezen	0	2001		--		--		VL
2001/1101/079	C	P2.2b	P1.5,2	F	69	8200	West-Vlaanderen	Neisseria meningitidis	genezen	0	2001		--		--		VL	66	ST-8 complex/Cluster A4
2001/1101/080	B	P3.4	P1.4	F	17	1850	Vlaams-Brabant	Neisseria meningitidis	genezen	0	2001		--		--		VL
2001/1101/081	C	P2.2b	P1.7	M	17	2390	Antwerpen	Neisseria meningitidis	onbekend	0	2001		--		--		VL
2001/1101/082	B	P3.4	P1.4	F	1	9968	Oost-Vlaanderen	Neisseria meningitidis	gunstig	0	2001		--		--		VL	41	ST-41/44 complex/Lineage 3
2001/1101/083	B	P3.4	P1.15	F	17	8730	West-Vlaanderen	Neisseria meningitidis	onbekend	0	2001		--		--		VL
2001/1101/084	B	P3.14	P1.9	M	54	5670	Namur	Neisseria meningitidis	genezen	0	2001		--		--		Wal
2001/1101/086	B	P3.4	P1.4	F	16	1620	Vlaams-Brabant	Neisseria meningitidis	genezen	0	2001		--		--	F1-5	VL	42	ST-41/44 complex/Lineage 3
2001/1101/087	C	P2.2b	P1.7,1	F	1	3020	Vlaams-Brabant	Neisseria meningitidis	onbekend	0	2001		--		--		VL
2001/1101/090	B	P3.4	P1.4	M	53	1654	Vlaams-Brabant	Neisseria meningitidis	genezen	0	2001		--		--		VL
2001/1101/091	C	P2.2a		M	14	2170	Antwerpen	Neisseria meningitidis	onbekend	0	2001		--		--		VL
2001/1101/092	B	P3.14	P1.5	F	62	6210	Hainaut	Neisseria meningitidis	gunstig	0	2001		--		--		Wal	2688	ST-41/44 complex/Lineage 3
2001/1101/093	C	P2.2a		M	2	2180	Antwerpen	Neisseria meningitidis	genezen	0	2001		--		--		VL
2001/1101/094	B	P3.4		M	3	8020	West-Vlaanderen	Neisseria meningitidis	genezen	0	2001		--		--		VL
2001/1101/095	B	P3.4	P1.7,4	F	18	4100	Liège	Neisseria meningitidis	gunstig	0	2001		--		--		Wal	41	ST-41/44 complex/Lineage 3
2001/1101/096	C	P2.2a	P1.5,2	F	17	9300	Oost-Vlaanderen	Neisseria meningitidis	onbekend	0	2001		--		--		VL
2001/1101/097	C	P2.2b	P1.2	M	25	2800	Antwerpen	Neisseria meningitidis	genezen	0	2001		--		--		VL
2001/1101/098	C	P2.2a		M	16	2300	Antwerpen	Neisseria meningitidis	genezen	0	2001		--		--		VL	11	ST-11 complex/ET-37 complex
2001/1101/099	C	P2.2b	P1.2	M	30	3001	Vlaams-Brabant	Neisseria meningitidis	overleden	1	2001		--		--		VL
2001/1101/100	C	P2.2b	P1.5,2	F	6	2060	Antwerpen	Neisseria meningitidis	genezen	0	2001		--		--		VL
2001/1101/101	B	P3.4	P1.10	M	5	2550	Antwerpen	Neisseria meningitidis	genezen	0	2001		--		--		VL	34	ST-32 complex/ET-5 complex
2001/1101/102	C	P2.2a	P1.5,2	M	0.3	2610	Antwerpen	Neisseria meningitidis	genezen	0	2001		--		--		VL
2001/1101/104	B	P3.14	P1.7,4	F	0.8	7301	Hainaut	Neisseria meningitidis	onbekend	0	2001		--		--		Wal	41	ST-41/44 complex/Lineage 3
2001/1101/106	B	P3.4	P1.7,4	F	50	7530	Hainaut	Neisseria meningitidis	onbekend	0	2001		--		--		Wal
2001/1101/107	B	P3.14	P1.7,4	M	17	1310	Brabant Wallon	Neisseria meningitidis	onbekend	0	2001		--		--		Wal
2001/1101/108	B	P3.4	P1.7,4	M	2	2430	Antwerpen	Neisseria meningitidis	onbekend	0	2001		--		--		VL	41	ST-41/44 complex/Lineage 3
2001/1101/109	B	P3.15		M	60	3390	Vlaams-Brabant	Neisseria meningitidis	onbekend	0	2001		--		--		VL
2001/1101/110	C	P2.2a	P1.5,2	F	3	7012	Hainaut	Neisseria meningitidis	onbekend	0	2001		--		--		Wal
2001/1101/111	B	P3.14	P1.7,1	M	19	8800	West-Vlaanderen	Neisseria meningitidis	genezen	0	2001		--		--		VL	2286	ST-41/44 complex/Lineage 3
2001/1101/112	B	NT	P1.4	M	1	8870	West-Vlaanderen	Neisseria meningitidis	onbekend	0	2001		--		--		VL
2001/1101/113	B	P3.4	P1.4	M	1	2890	Antwerpen	Neisseria meningitidis	genezen	0	2001		--		--		VL
2001/1101/114	C	P2.2a	P1.5	F	3	9220	Oost-Vlaanderen	Neisseria meningitidis	onbekend	0	2001		--		--		VL	11	ST-11 complex/ET-37 complex
2001/1101/115	C	P2.2b	P1.7,1	F	0.8	9220	Oost-Vlaanderen	Neisseria meningitidis	onbekend	0	2001		--		--		VL
2001/1101/116	C	P2.2a	P1.5,2	M	16	9200	Oost-Vlaanderen	Neisseria meningitidis	onbekend	0	2001		--		--		VL
2001/1101/117	B	P3.4	P1.4	F	3	9220	Oost-Vlaanderen	Neisseria meningitidis	onbekend	0	2001		--		--		VL	41	ST-41/44 complex/Lineage 3
2001/1101/118	B	P3.15	P1.7,16	F	20	2900	Antwerpen	Neisseria meningitidis	onbekend	0	2001		--		--		VL
2001/1101/119	C	P2.2a		F	17	2360	Antwerpen	Neisseria meningitidis	onbekend	0	2001		--		--		VL
2001/1101/120	C	P2.2a		M	17	2340	Antwerpen	Neisseria meningitidis	onbekend	0	2001		--		--		VL	11	ST-11 complex/ET-37 complex
2001/1101/121	B	P3.4	P1.4	M	17	7191	Hainaut	Neisseria meningitidis	genezen	0	2001		--		--		Wal
2001/1101/124	C	P3.4	P1.7,1	M	4	2180	Antwerpen	Neisseria meningitidis	onbekend	0	2001		--		--		VL
2001/1101/125	B	P3.4	P1.4	F	5	6001	Hainaut	Neisseria meningitidis	onbekend	0	2001		--		--		Wal	42	ST-41/44 complex/Lineage 3
2001/1101/131	C	P2.2a	P1.5,2	M	5	7600	Hainaut	Neisseria meningitidis	onbekend	0	2001		--		--		Wal
2001/1101/132	C	P2.2a	P1.5,2	M	2	3650	Limburg	Neisseria meningitidis	overleden	1	2001		--		--		VL
2001/1101/137	B	NT	P1.5	F	68	5660	Namur	Neisseria meningitidis	onbekend	0	2001		--		--		Wal
2001/1101/138	B	P3.1	P1.6	M	3	9100	Oost-Vlaanderen	Neisseria meningitidis	onbekend	0	2001		--		--		VL
2001/1101/139	C	P2.2b	P1.5,2	M	1	8810	West-Vlaanderen	Neisseria meningitidis	onbekend	0	2001		--		--		VL	66	ST-8 complex/Cluster A4
2001/1101/140	B	P3.4	P1.4	M	15	2400	Antwerpen	Neisseria meningitidis	onbekend	0	2001		--		--		VL
2001/1101/141	B	P2.2a	P1.5	F	0.8	9120	Oost-Vlaanderen	Neisseria meningitidis		0	2001	5--1	--	10--1	5--1--10--1	F3-6	VL	3888	ST-11 complex/ET-37 complex
2001/1101/142	C			M	19	9080	Oost-Vlaanderen	Neisseria meningitidis	overleden	1	2001		--		--		VL	2684	nouveau
2001/1101/144	C	P2.2a	P1.5,2	F	14	7130	Hainaut	Neisseria meningitidis	genezen	0	2001		--		--		Wal
2001/1101/145	C	P2.2a	P1.5,2	F	3	3830	Limburg	Neisseria meningitidis	gunstig	0	2001		--		--		VL
2001/1101/146	C	P2.2a		M	31	2018	Antwerpen	Neisseria meningitidis	onbekend	0	2001		--		--		VL	11	ST-11 complex/ET-37 complex
2001/1101/147	C	P2.2a	P1.5,2	M	1	8500	West-Vlaanderen	Neisseria meningitidis	onbekend	0	2001		--		--		VL
2001/1101/148	C	P2.2a		F	47	2800	Antwerpen	Neisseria meningitidis	onbekend	0	2001		--		--		VL
2001/1101/149	C	P2.2a	P1.5,2	F	76	1950	Vlaams-Brabant	Neisseria meningitidis	onbekend	0	2001	5	--	2	5--2	F3-6	VL	11	ST-11 complex/ET-37 complex
2001/1101/150	B	P3.4	P1.7,4	F	4	3520	Limburg	Neisseria meningitidis	onbekend	0	2001		--		--		VL
2001/1101/151	B	P3.4	P1.4	M	24	2950	Antwerpen	Neisseria meningitidis	onbekend	0	2001		--		--		VL
2001/1101/153	C	P3.4	P1.15	M	4	2800	Antwerpen	Neisseria meningitidis	genezen	0	2001		--		--		VL
2001/1101/156	C	P2.2a	P1.5,2	F	5	1755	Vlaams-Brabant	Neisseria meningitidis	overleden	1	2001		--		--		VL	11	ST-11 complex/ET-37 complex
2001/1101/157	B	P3.15		F	0.3	5580	Namur	Neisseria meningitidis	genezen	0	2001		--		--		Wal
2001/1101/158	C	P2.2b	P1.5,2	F	77	7170	Hainaut	Neisseria meningitidis	overleden	1	2001		--		--		Wal	2680	ST-8 complex/Cluster A4
2001/1101/160	C	P2.2a	P1.5,2	M	66	2650	Antwerpen	Neisseria meningitidis	onbekend	0	2001		--		--		VL
2001/1101/161	B	P3.4	P1.7	M	1	7011	Hainaut	Neisseria meningitidis	onbekend	0	2001		--		--		Wal
2001/1101/162	B	P3.4	P1.5	F	48	6630	Luxembourg	Neisseria meningitidis	onbekend	0	2001		--		--		Wal	2282	nouveau
2001/1101/163	C	P2.2a	P1.5	F	17	6780	Luxembourg	Neisseria meningitidis	genezen	0	2001		--		--		Wal
2001/1101/164	B	P3.4	P1.7	M	14	9031	Oost-Vlaanderen	Neisseria meningitidis	gunstig	0	2001		--		--		VL
2001/1101/165	B	P3.4	P1.4	M	2	9810	Oost-Vlaanderen	Neisseria meningitidis	genezen	0	2001		--		--		VL	2283	ST-41/44 complex/Lineage 3
2001/1101/166	W135		P1.5,2	M	18	2600	Antwerpen	Neisseria meningitidis	onbekend	0	2001		--		--		VL
2001/1101/168	C	P2.2a	P1.5	M	6	1090	Bruxelles	Neisseria meningitidis	genezen	0	2001		--		--		Bxl
2001/1101/170	C	P2.2b		M	17	8890	West-Vlaanderen	Neisseria meningitidis	onbekend	0	2001		--		--		VL	2681	ST-8 complex/Cluster A4
2001/1101/171	W135		P1.5,2	M	0.8	5060	Namur	Neisseria meningitidis	onbekend	0	2001		--		--		Wal
2001/1101/172	B	P3.1		M	1	6230	Hainaut	Neisseria meningitidis	onbekend	0	2001		--		--		Wal
2001/1101/175	B	P3.4		F	10	2640	Antwerpen	Neisseria meningitidis	onbekend	0	2001		--		--		VL
2001/1101/176	B	NT		F	0.4	9940	Oost-Vlaanderen	Neisseria meningitidis	genezen	0	2001		--		--		VL
2001/1101/177	B	P3.4	P1.4	M	2	3620	Limburg	Neisseria meningitidis	genezen	0	2001		--		--		VL	42	ST-41/44 complex/Lineage 3
2001/1101/178	B	P3.4	P1.5,2	M	16	1348	Brabant Wallon	Neisseria meningitidis	gunstig	0	2001		--		--		Wal
2001/1101/179	C	P2.2a	P1.5,2	M	6	2060	Antwerpen	Neisseria meningitidis	genezen	0	2001		--		--		VL
2001/1101/180	B	P3.4	P1.4	F	19	5030	Namur	Neisseria meningitidis	onbekend	0	2001		--		--		Wal	2284	ST-41/44 complex/Lineage 3
2001/1101/182	C	P2.2a		M	1	2100	Antwerpen	Neisseria meningitidis	genezen	0	2001		--		--		VL
2001/1101/183	B	NT		F	0.9	5060	Namur	Neisseria meningitidis	genezen	0	2001		--		--		Wal
2001/1101/184	B	P3.15	P1.7,16	F	14	6060	Hainaut	Neisseria meningitidis	genezen	0	2001		--		--		Wal	32	ST-32 complex/ET-5 complex
2001/1101/185	B			M		3500	Limburg	Niet kultiveerbare stam			2001		--		--		VL
2001/1101/186	B	P3.4	P1.4	M	2	9400	Oost-Vlaanderen	Neisseria meningitidis	onbekend	0	2001		--		--		VL
2001/1101/187	C	P2.2a	P1.5,2	M	22	2530	Antwerpen	Neisseria meningitidis	genezen	0	2001		--		--		VL	11	ST-11 complex/ET-37 complex
2001/1101/188	C	P2.2b	P1.2	M	2	2580	Antwerpen	Neisseria meningitidis	overleden	1	2001		--		--		VL
2001/1101/189	C	P2.2b	P1.7,1	M	8	9860	Oost-Vlaanderen	Neisseria meningitidis	onbekend	0	2001		--		--		VL
2001/1101/190	B	P3.4	P1.4	F	4	7830	Hainaut	Neisseria meningitidis	onbekend	0	2001		--		--		Wal	42	ST-41/44 complex/Lineage 3
2001/1101/191	B	P3.4	P1.4	M	0.2	7100	Hainaut	Neisseria meningitidis	genezen	0	2001		--		--		Wal
2001/1101/192	B	P3.4	P1.4	M	40	8200	West-Vlaanderen	Neisseria meningitidis	genezen	0	2001		--		--		VL
2001/1101/194	C	P2.2a	P1.5	F	41	1090	Bruxelles	Neisseria meningitidis	genezen	0	2001		--		--		Bxl
2001/1101/195	C	P2.2a	P1.5,2	M	37	5000	Namur	Neisseria meningitidis	genezen	0	2001		--		--		Wal
2001/1101/196	C	P2.2a	P1.5	M	32	2600	Antwerpen	Neisseria meningitidis	onbekend	0	2001		--		--		VL	11	ST-11 complex/ET-37 complex
2001/1101/197	B	P3.1	P1.4	M	4	1430	Brabant Wallon	Neisseria meningitidis	genezen	0	2001		--		--		Wal
2001/1101/198	C	P2.2a	P1.5,2	M	28	2200	Antwerpen	Neisseria meningitidis	gunstig	0	2001		--		--		VL
2001/1101/199	C	P2.2a	P1.5,2	M	0.3	8301	West-Vlaanderen	Neisseria meningitidis	onbekend	0	2001	5	--	2	5--2	F3-6	VL	11	ST-11 complex/ET-37 complex
2001/1101/200	C	P2.2a	P1.5,2	M	36	2200	Antwerpen	Neisseria meningitidis	onbekend	0	2001		--		--		VL
2001/1101/201	C	P2.2a	P1.5	M	0.8	5190	Namur	Neisseria meningitidis	genezen	0	2001		--		--		Wal
2001/1101/202	B	NT		M	26	1030	Bruxelles	Neisseria meningitidis	genezen	0	2001		--		--		Bxl	269	ST-269 complex
2001/1101/203	B	P3.1	P1.4	M	3	3740	Limburg	Neisseria meningitidis	gunstig	0	2001		--		--		VL
2001/1101/204	C	P2.2a	P1.5,2	M	5	2160	Antwerpen	Neisseria meningitidis	genezen	0	2001		--		--		VL
2001/1101/205	C	P2.2a		M	73	8400	West-Vlaanderen	Neisseria meningitidis	overleden	1	2001		--		--		VL	11	ST-11 complex/ET-37 complex
2001/1101/206	B		P1.5,2	M	1	4460	Liège	Neisseria meningitidis	genezen	0	2001		--		--		Wal
2001/1101/207	C	P2.2b	P1.5,2	F	0.3	8450	West-Vlaanderen	Neisseria meningitidis	gunstig	0	2001		--		--		VL
2001/1101/210	C	P2.2a	P1.5,2	M	19	2540	Antwerpen	Neisseria meningitidis	onbekend	0	2001		--		--		VL
2001/1101/211	B	P3.4	P1.4	F	6	8800	West-Vlaanderen	Neisseria meningitidis	onbekend	0	2001		--		--		VL
2001/1101/212	C	P2.2a	P1.5,2	F	34	3128	Vlaams-Brabant	Neisseria meningitidis	onbekend	0	2001	5	--	2	5--2	F3-6	VL	11	ST-11 complex/ET-37 complex
2001/1101/213	C	P2.2a	P1.5,2	F	16	7170	Hainaut	Neisseria meningitidis	genezen	0	2001		--		--		Wal
2001/1101/214	B	P3.21	P1.14	M	63	1081	Bruxelles	Neisseria meningitidis	onbekend	0	2001		--		--		Bxl
2001/1101/216	B	P3.15	P1.7	F	13	2030	Antwerpen	Neisseria meningitidis	onbekend	0	2001		--		--		VL	2685	ST-32 complex/ET-5 complex
2001/1101/217	C	P2.2b	P1.2	F	77		NEDERLAND	Neisseria meningitidis	onbekend	0	2001		--		--
2001/1101/218	B	P3.4	P1.4	F	1	6800	Luxembourg	Neisseria meningitidis	genezen	0	2001		--		--		Wal
2001/1101/219	B			F	7	8301	West-Vlaanderen	Neisseria meningitidis	onbekend	0	2001		--		--		VL	34	ST-32 complex/ET-5 complex
2001/1101/220	C	P2.2a	P1.2	F	40	6240	Hainaut	Neisseria meningitidis	onbekend	0	2001		--		--		Wal
2001/1101/221	B	P2.2b		F	33	2550	Antwerpen	Neisseria meningitidis	onbekend	0	2001		--		--		VL
2001/1101/222	C	NT		M	9	3990	Limburg	Neisseria meningitidis	onbekend	0	2001		--		--		VL	1031	ST-334 complex
2001/1101/223	B	NT	P1.5,2	M	0.7	2540	Antwerpen	Neisseria meningitidis		0	2001		--		--		VL
2001/1101/224	C	P2.2a	P1.5,2	F	42	6043	Hainaut	Neisseria meningitidis	onbekend	0	2001		--		--		Wal
2001/1101/225	C	P2.2a	P1.5,2	M	1	6440	Hainaut	Neisseria meningitidis	genezen	0	2001		--		--		Wal	11	ST-11 complex/ET-37 complex
2001/1101/226	B	P3.15		M	0.05	7500	Hainaut	Neisseria meningitidis	onbekend	0	2001		--		--		Wal
2001/1101/227	C	P2.2a	P1.5	F	57	2960	Antwerpen	Neisseria meningitidis	gunstig	0	2001		--		--		VL
2001/1101/228	C	P2.2b		F	16	2160	Antwerpen	Neisseria meningitidis	genezen	0	2001		--		--		VL	66	ST-8 complex/Cluster A4
2001/1101/229	B	P3.4	P1.4	M	18	1350	Brabant Wallon	Neisseria meningitidis	genezen	0	2001		--		--		Wal
2001/1101/230	C	P2.2a	P1.5,2	M	18	7940	Hainaut	Neisseria meningitidis	genezen	0	2001		--		--		Wal
2001/1101/231	C	P2.2a	P1.4	F	8	3730	Limburg	Neisseria meningitidis	genezen	0	2001		--		--		VL	11	ST-11 complex/ET-37 complex
2001/1101/232	C	P2.2a	P1.5,2	F	13	2110	Antwerpen	Neisseria meningitidis	genezen	0	2001		--		--		VL
2001/1101/233	B			F		4537	Liège	Souche non revivifiable			2001		--		--		Wal
2001/1101/235	B			F		4800	Liège	Souche non revivifiable			2001		--		--		Wal
2001/1101/238	C	P2.2a	P1.5,2	F	6	2030	Antwerpen	Neisseria meningitidis	onbekend	0	2001		--		--		VL
2001/1101/239	B	P3.4	P1.4	F	81	9300	Oost-Vlaanderen	Neisseria meningitidis	onbekend	0	2001		--		--		VL
2001/1101/240	C	P2.2a	P1.5,2	M	8	2460	Antwerpen	Neisseria meningitidis	onbekend	0	2001		--		--		VL	11	ST-11 complex/ET-37 complex
2001/1101/241	B	P3.15	P1.7,16	F	0.4	2800	Antwerpen	Neisseria meningitidis	gunstig	0	2001		--		--		VL
2001/1101/242	C	P2.2a	P1.5,2	M	17	7540	Hainaut	Neisseria meningitidis	genezen	0	2001		--		--		Wal
2001/1101/243	C	P2.2b	P1.7,1	M	2	8400	West-Vlaanderen	Neisseria meningitidis	genezen	0	2001		--		--		VL	8	ST-8 complex/Cluster A4
2001/1101/244	B	P3.4	P1.15	M	2	2800	Antwerpen	Neisseria meningitidis	gunstig	0	2001		--		--		VL
2001/1101/245	B	P3.15	P1.12	M	14	7370	Hainaut	Neisseria meningitidis	genezen	0	2001		--		--		Wal
2001/1101/246	C	P2.2a	NST	F	28	7810	Hainaut	Neisseria meningitidis	genezen	0	2001		--		--		Wal
2001/1101/249	C	P2.2a	NST	M	17	2340	Antwerpen	Neisseria meningitidis	onbekend	0	2001		--		--		VL
2001/1101/250	C	P2.2a	P1.5,2	M	1	2260	Antwerpen	Neisseria meningitidis		0	2001		--		--		VL	491	ST-11 complex/ET-37 complex
2001/1101/251	C	P2.2b	P1.5,2	M	2	4710	Liège	Neisseria meningitidis	onbekend	0	2001		--		--		Wal
2001/1101/252	B	P3.4	P1.4	F	10	2370	Antwerpen	Neisseria meningitidis	onbekend	0	2001		--		--		VL
2001/1101/253	B	P3.15	P1.16	M	0.5	1070	Bruxelles	Neisseria meningitidis	genezen	0	2001		--		--		Bxl	2482	ST-41/44 complex/Lineage 3
2001/1101/254	C	P2.2a	P1.5	M	4	3920	Limburg	Neisseria meningitidis	genezen	0	2001		--		--		VL
2001/1101/255	B	P3.4	P1.4	F	1	9840	Oost-Vlaanderen	Neisseria meningitidis	onbekend	0	2001		--		--		VL
2001/1101/256	C	P2.2a	P1.5	M	0.2	6220	Hainaut	Neisseria meningitidis	onbekend	0	2001		--		--		Wal	11	ST-11 complex/ET-37 complex
2001/1101/258	C	P2.2a	P1.5,2	M	33	2020	Antwerpen	Neisseria meningitidis	onbekend	0	2001		--		--		VL
2001/1101/259	NG	P3.4	P1.7,1	M	55	2650	Antwerpen	Neisseria meningitidis	onbekend	0	2001		--		--		VL
2001/1101/261	C	P2.2a	P1.5,2	M	28	1325	Brabant Wallon	Neisseria meningitidis	gunstig	0	2001		--		--		Wal
2001/1101/262	C	NT		F	87	2018	Antwerpen	Neisseria meningitidis	genezen	0	2001		--		--		VL
2001/1101/263	C	P2.2b	P1.5,2	F	73	3600	Limburg	Neisseria meningitidis	genezen	0	2001		--		--		VL	8	ST-8 complex/Cluster A4
2001/1101/265	C	P2.2b	P1.5,2	F	1	7100	Hainaut	Neisseria meningitidis	genezen	0	2001		--		--		Wal
2001/1101/266	B	NT	P1.14	M	18	3210	Vlaams-Brabant	Neisseria meningitidis	onbekend	0	2001		--		--		VL	213	ST-213 complex
2001/1101/267	W135	NT	P1.5	M	0.2	2060	Antwerpen	Neisseria meningitidis	onbekend	0	2001		--		--		VL	1060	ST-174 complex
2001/1101/268	B	NT	P1.5	F	0.7	2660	Antwerpen	Neisseria meningitidis	onbekend	0	2001		--		--		VL
2001/1101/269	B	P3.14	P1.7,1	M	14	8600	West-Vlaanderen	Neisseria meningitidis	genezen	0	2001		--		--		VL
2001/1101/270	C	NT	P1.5,2	F	61	9800	Oost-Vlaanderen	Neisseria meningitidis	onbekend	0	2001		--		--		VL	11	ST-11 complex/ET-37 complex
2001/1101/271	C	P2.2a		F	54	7850	Hainaut	Neisseria meningitidis	gunstig	0	2001		--		--		Wal
2001/1101/272	C	P2.2a	P1.2	F	8	9920	Oost-Vlaanderen	Neisseria meningitidis		1	2001		--		--		VL	11	ST-11 complex/ET-37 complex
2001/1101/274	B	P3.14	NST	M	1	2292	Antwerpen	Neisseria meningitidis	onbekend	0	2001		--		--		VL	44	ST-41/44 complex/Lineage 3
2001/1101/275	B	P3.4	P1.4	M	2	5060	Namur	Neisseria meningitidis	genezen	0	2001		--		--		Wal
2001/1101/276	B	P3.15	P1.4	F	23	2140	Antwerpen	Neisseria meningitidis	genezen	0	2001		--		--		VL
2001/1101/279	C	P2.2a	P1.5,2	F	20	2100	Antwerpen	Neisseria meningitidis	genezen	0	2001		--		--		VL	11	ST-11 complex/ET-37 complex
2001/1101/280	C	P2.2b	P1.5,2	F	0.8	5150	Namur	Neisseria meningitidis	onbekend	0	2001		--		--		Wal
2001/1101/281	C	P2.2a	P1.5,2	M	16	1180	Bruxelles	Neisseria meningitidis	onbekend	0	2001		--		--		Bxl
2001/1101/284	C	P2.2b	P1.7,1	F	4	2150	Antwerpen	Neisseria meningitidis	onbekend	0	2001		--		--		VL	66	ST-8 complex/Cluster A4
2001/1101/285	C	P2.2a	P1.5,2	F	44	2970	Antwerpen	Neisseria meningitidis	onbekend	0	2001		--		--		VL
2001/1101/286	C	P2.2b	P1.5,2	M	7	4100	Liège	Neisseria meningitidis	genezen	0	2001		--		--		Wal
2001/1101/287	B	P3.15	P1.15	M	20	8850	West-Vlaanderen	Neisseria meningitidis	onbekend	0	2001		--		--		VL	2483	ST-269 complex
2001/1101/288	B	P3.14	P1.4	F	1	2018	Antwerpen	Neisseria meningitidis	onbekend	0	2001		--		--		VL
2001/1101/291	C	P2.2a	P1.5,2	F	16	3620	Limburg	Neisseria meningitidis	genezen	0	2001		--		--		VL	11	ST-11 complex/ET-37 complex
2001/1101/293	C	P2.2a	P1.5,2	M	17	2610	Antwerpen	Neisseria meningitidis	onbekend	0	2001		--		--		VL
2001/1101/294	C	P2.2a	P1.5,2	F	21	2970	Antwerpen	Neisseria meningitidis	onbekend	0	2001		--		--		VL
2001/1101/295	B			M	16	8340	West-Vlaanderen	Neisseria meningitidis	genezen	0	2001		--		--		VL	34	ST-32 complex/ET-5 complex
2001/1101/296	C	P2.2a	P1.5	M		1800	Vlaams-Brabant	Neisseria meningitidis	overleden	1	2001		--		--		VL
2001/1101/297	B	P3.4	P1.4	M	3	7500	Hainaut	Neisseria meningitidis	onbekend	0	2001		--		--		Wal
2001/1101/299	C	P2.2a	P1.5	M	19	8560	West-Vlaanderen	Neisseria meningitidis	overleden	1	2001		--		--		VL	11	ST-11 complex/ET-37 complex
2001/1101/300	B	NT	P1.5,2	M	1	7784	Hainaut	Neisseria meningitidis		0	2001		--		--		Wal	5836	nouveau
2001/1101/301	B	P3.1	P1.16	M	13	1330	Brabant Wallon	Neisseria meningitidis	gunstig	0	2001		--		--		Wal
2001/1101/302	C	P2.2a	P1.16	F	6	3740	Limburg	Neisseria meningitidis	overleden	1	2001		--		--		VL	11	ST-11 complex/ET-37 complex
2001/1101/303	C	P2.2a	NST	F	40	2480	Antwerpen	Neisseria meningitidis	onbekend	0	2001		--		--		VL
2001/1101/304	C	P2.2a	P1.5,2	F	47	2940	Antwerpen	Neisseria meningitidis	overleden	1	2001		--		--		VL
2001/1101/305	C	P2.2a	P1.5,2	M	17	3631	Limburg	Neisseria meningitidis	genezen	0	2001		--		--		VL	11	ST-11 complex/ET-37 complex
2001/1101/306	C	P2.2a	P1.5,2	M	16	2460	Antwerpen	Neisseria meningitidis	onbekend	0	2001		--		--		VL
2001/1101/307	C	P2.2a	P1.5,2	M	16	3631	Limburg	Neisseria meningitidis	onbekend	0	2001		--		--		VL
2001/1101/308	B	P3.4	P1.4	F	1	6230	Hainaut	Neisseria meningitidis	genezen	0	2001		--		--		Wal	303	ST-41/44 complex/Lineage 3
2001/1101/309	C	P2.2a	P1.5,2	F	79	2020	Antwerpen	Neisseria meningitidis	overleden	1	2001		--		--		VL
2001/1101/310	W135	NT	P1.5	M	0.4	2060	Antwerpen	Neisseria meningitidis	genezen	0	2001		--		--		VL
2001/1101/311	B	P3.4	NST	M	1	4630	Liège	Neisseria meningitidis	genezen	0	2001		--		--		Wal	35	ST-35 complex
2001/1101/312	B		P1.4	F	22	8501	West-Vlaanderen	Neisseria meningitidis	onbekend	0	2001		--		--		VL
2001/1101/314	B	P3.4	P1.13	F	2	8860	West-Vlaanderen	Neisseria meningitidis	onbekend	0	2001		--		--		VL
2001/1101/316	B	P3.15		F	1	8820	West-Vlaanderen	Neisseria meningitidis	onbekend	0	2001		--		--		VL	40	ST-41/44 complex/Lineage 3
2001/1101/317	C	P2.2b	P1.5,2	F	15	2590	Antwerpen	Neisseria meningitidis	genezen	0	2001		--		--		VL
2001/1101/318	B	P3.4	P1.4	F	3	3140	Vlaams-Brabant	Neisseria meningitidis	onbekend	0	2001		--		--		VL
2001/1101/319	C	P2.2a		F	7	4880	Liège	Neisseria meningitidis	onbekend	0	2001		--		--		Wal	11	ST-11 complex/ET-37 complex
2001/1101/320	B	P3.15	P1.4	M	0.07	9470	Oost-Vlaanderen	Neisseria meningitidis	genezen	0	2001		--		--		VL
2001/1101/321	B	P2.2a	P1.2	M	17	2070	Antwerpen	Neisseria meningitidis		0	2001	5	--	2	5--2	F3-6	VL
2001/1101/322	C	P2.2b	P1.7,1	F	4	9140	Oost-Vlaanderen	Neisseria meningitidis	onbekend	0	2001		--		--		VL	66	ST-8 complex/Cluster A4
2001/1101/323	C	P2.2a	P1.5	M	0.06	2240	Antwerpen	Neisseria meningitidis	onbekend	0	2001		--		--		VL
2001/1101/324	C	P2.2b	P1.5,2	F	27	9130	Oost-Vlaanderen	Neisseria meningitidis	genezen	0	2001		--		--		VL
2001/1101/325	B	P3.4	P1.4	M	12	3730	Limburg	Neisseria meningitidis	genezen	0	2001		--		--		VL	42	ST-41/44 complex/Lineage 3
2001/1101/327	C	P2.2a	P1.5,2	F	44	6061	Hainaut	Neisseria meningitidis	overleden	1	2001		--		--		Wal
2001/1101/328	C	P2.2a	P1.5,2	M	34	9500	Oost-Vlaanderen	Neisseria meningitidis	onbekend	0	2001		--		--		VL	11	ST-11 complex/ET-37 complex
2001/1101/329	B	P3.4	P1.15	F	8	8730	West-Vlaanderen	Neisseria meningitidis	onbekend	0	2001		--		--		VL
2001/1101/332	B	P3.4	P1.4	F	79	4200	Liège	Neisseria meningitidis	genezen	0	2001		--		--		Wal
2001/1101/333	C	P2.2a	P1.5,2	M	22	7000	Hainaut	Neisseria meningitidis	genezen	0	2001		--		--		Wal	11	ST-11 complex/ET-37 complex
2001/1101/334	C	P2.2b	P1.5,2	F	4	9870	Oost-Vlaanderen	Neisseria meningitidis	onbekend	0	2001		--		--		VL
2001/1101/335	C	P2.2b	P1.5,2	F	5	3700	Limburg	Neisseria meningitidis	onbekend	0	2001		--		--		VL
2001/1101/336	C	P2.2a		F	6	3770	Limburg	Neisseria meningitidis	onbekend	0	2001		--		--		VL	11	ST-11 complex/ET-37 complex
2001/1101/337	C	P2.2a	P1.2	F	18	2560	Antwerpen	Neisseria meningitidis	gunstig	0	2001		--		--		VL
2001/1101/338	C	P2.2a	P1.2	M	28	2100	Antwerpen	Neisseria meningitidis	onbekend	0	2001		--		--		VL
2001/1101/339	B	P3.4	P1.4	M	14	6001	Hainaut	Neisseria meningitidis	onbekend	0	2001		--		--		Wal	41	ST-41/44 complex/Lineage 3
2001/1101/340	B	P2.2b	P1.5,2	M	0.3	7100	Hainaut	Neisseria meningitidis	genezen	0	2001		--		--		Wal
2001/1101/341	B	P3.14	P1.4	M	20	1070	Bruxelles	Neisseria meningitidis	genezen	0	2001		--		--		Bxl
2001/1101/342	B	P3.4	P1.4	M	0.8	3700	Limburg	Neisseria meningitidis	overleden	1	2001		--		--		VL	42	ST-41/44 complex/Lineage 3
2001/1101/343	C	P2.2b	P1.5,2	F	16	9900	Oost-Vlaanderen	Neisseria meningitidis	genezen	0	2001		--		--		VL
2001/1101/344	C	P2.2a	P1.5,2	F	0.6	6250	Hainaut	Neisseria meningitidis	onbekend	0	2001		--		--		Wal
2001/1101/345	B	P3.4	P1.4	F	2	4860	Liège	Neisseria meningitidis	onbekend	0	2001		--		--		Wal	41	ST-41/44 complex/Lineage 3
2001/1101/346	B	P2.2a	P1.5,2	M	57	2170	Antwerpen	Neisseria meningitidis		0	2001	5	--	2	5--2	F3-6	VL	11	ST-11 complex/ET-37 complex
2001/1101/347	C	P2.2a	P1.5,2	F	2	6200	Hainaut	Neisseria meningitidis	onbekend	0	2001		--		--		Wal
2001/1101/348	B	P3.4	P1.4	F	37	1340	Brabant Wallon	Neisseria meningitidis	gunstig	0	2001		--		--		Wal	41	ST-41/44 complex/Lineage 3
2001/1101/350	C	P2.2a	P1.5,2	F	18	1190	Bruxelles	Neisseria meningitidis	genezen	0	2001		--		--		Bxl
2001/1101/352	C	P2.2a	P1.5,2	M	6	2240	Antwerpen	Neisseria meningitidis	onbekend	0	2001		--		--		VL
2001/1101/353	B	P3.4	P1.4	F	38	2600	Antwerpen	Neisseria meningitidis	genezen	0	2001		--		--		VL	41	ST-41/44 complex/Lineage 3
2001/1101/354	C	P2.2b	P1.5,2	M	1	2570	Antwerpen	Neisseria meningitidis	onbekend	0	2001		--		--		VL
2001/1101/357	C	P2.2a	P1.2	M	1	3630	Limburg	Neisseria meningitidis	genezen	0	2001		--		--		VL
2001/1101/358	B	P3.14	P1.4	F	18	7332	Hainaut	Neisseria meningitidis	genezen	0	2001		--		--		Wal	2484	ST-41/44 complex/Lineage 3
2001/1101/359	B	P3.4	P1.4	F	5	1070	Bruxelles	Neisseria meningitidis	genezen	0	2001		--		--		Bxl
2001/1101/360	B	P3.15	P1.7,16	F	8	2627	Antwerpen	Neisseria meningitidis	onbekend	0	2001		--		--		VL
2001/1101/362	C	P2.2b	P1.7,1	M	3	9000	Oost-Vlaanderen	Neisseria meningitidis	onbekend	0	2001		--		--		VL	8	ST-8 complex/Cluster A4
2001/1101/364	B	P3.21	P1.4	M	1	6750	Luxembourg	Neisseria meningitidis	onbekend	0	2001		--		--		Wal
2001/1101/365	B	P2.2a	P1.13	M	1	1050	Bruxelles	Neisseria meningitidis		0	2001	7--2	--	13--43	7--2--13--43	F3-6	Bxl		ST-11 complex/ET-37 complex
2001/1101/366	B	P3.15	P1.7,16	M	22	4000	Liège	Neisseria meningitidis	onbekend	0	2001		--		--		Wal	265	ST-32 complex/ET-5 complex
2001/1101/367	B		P1.5	M	25	3630	Limburg	Neisseria meningitidis	genezen	0	2001		--		--		VL
2001/1101/368	B		P1.5,2	M	0.5	8000	West-Vlaanderen	Neisseria meningitidis	genezen	0	2001		--		--		VL
2001/1101/369	C	P2.2a	P1.5,2	M	3	2260	Antwerpen	Neisseria meningitidis	overleden	1	2001	5	--	2	5--2	F3-6	VL	491	ST-11 complex/ET-37 complex
2001/1101/371	C	P2.2a		M	0.1	7011	Hainaut	Neisseria meningitidis	genezen	0	2001		--		--		Wal
2001/1101/372	B	P3.15	P1.9	M	4	7340	Hainaut	Neisseria meningitidis	genezen	0	2001		--		--		Wal
2001/1101/373	B	P3.4	P1.4	M	6	3600	Limburg	Neisseria meningitidis	genezen	0	2001		--		--		VL	42	ST-41/44 complex/Lineage 3
2001/1101/374	B	P3.4	P1.4	F	0.7	9900	Oost-Vlaanderen	Neisseria meningitidis	genezen	0	2001		--		--		VL
2001/1101/375	B	P3.15	P1.7,16	M	0.8	5644	Namur	Neisseria meningitidis	genezen	0	2001		--		--		Wal
2001/1101/376	C	NT	P1.5,2	F	8	8830	West-Vlaanderen	Neisseria meningitidis	gunstig	0	2001		--		--		VL	11	ST-11 complex/ET-37 complex
2001/1101/377	C	P2.2a	P1.5,2	F	22	3720	Limburg	Neisseria meningitidis	onbekend	0	2001		--		--		VL
2001/1101/380	B	P3.4	P1.4	M	13	3730	Limburg	Neisseria meningitidis	gunstig	0	2001		--		--		VL
2001/1101/381	C	P2.2b		F	0.4	2460	Antwerpen	Neisseria meningitidis	onbekend	0	2001		--		--		VL	66	ST-8 complex/Cluster A4
2001/1101/383	B	P3.4	P1.10	M	1	9100	Oost-Vlaanderen	Neisseria meningitidis	onbekend	0	2001		--		--		VL
2001/1101/384	C	NT	P1.5	M	4	9130	Oost-Vlaanderen	Neisseria meningitidis	onbekend	0	2001		--		--		VL
2001/1101/386	C	P2.2a	P1.5,2	F	18	2050	Antwerpen	Neisseria meningitidis	genezen	0	2001		--		--		VL	11	ST-11 complex/ET-37 complex
2001/1101/387	C	P2.2a	P1.5,2	M	6	2140	Antwerpen	Neisseria meningitidis	genezen	0	2001		--		--		VL
2001/1101/388	C	P2.2a	P1.5,2	M	27	2950	Antwerpen	Neisseria meningitidis	overleden	1	2001		--		--		VL
2001/1101/389	C	P2.2a	P1.5	F	2	2370	Antwerpen	Neisseria meningitidis	onbekend	0	2001		--		--		VL	11	ST-11 complex/ET-37 complex
2001/1101/390	C	P2.2a	P1.5,2	F	21	2640	Antwerpen	Neisseria meningitidis	overleden	1	2001		--		--		VL
2001/1101/391	W135	NT		F	21	3052	Vlaams-Brabant	Neisseria meningitidis	overleden	1	2001		--		--		VL
2001/1101/392	C	P2.2a	P1.5	F	19	9190	Oost-Vlaanderen	Neisseria meningitidis	onbekend	0	2001		--		--		VL	11	ST-11 complex/ET-37 complex
2001/1101/393	C	P2.2a	P1.5,2	F	0.9	7110	Hainaut	Neisseria meningitidis	onbekend	0	2001		--		--		Wal
2001/1101/395	C	P2.2b	P1.5,2	F	3	9910	Oost-Vlaanderen	Neisseria meningitidis	onbekend	0	2001		--		--		VL
2001/1101/396	C	P2.2a	P1.5,2	M	34	8620	West-Vlaanderen	Neisseria meningitidis	onbekend	0	2001		--		--		VL	11	ST-11 complex/ET-37 complex
2001/1101/397	C	P2.2b	P1.7,1	F	1	9620	Oost-Vlaanderen	Neisseria meningitidis	genezen	0	2001		--		--		VL
2001/1101/398	B	P2.2a	P1.5,2	M	5	2170	Antwerpen	Neisseria meningitidis		0	2001	5	--	2	5--2	F3-6	VL
2001/1101/399	C	P2.2b	P1.5,2	F	76	9620	Oost-Vlaanderen	Neisseria meningitidis		0	2001		--		--		VL
2001/1101/400	C	NT	P1.5	M	18	2070	Antwerpen	Neisseria meningitidis	onbekend	0	2001		--		--		VL
2001/1101/401	B	P3.4	P1.4	M	7	7012	Hainaut	Neisseria meningitidis	onbekend	0	2001		--		--		Wal
2001/1101/402	C	P2.2a	P1.5	F	15	2650	Antwerpen	Neisseria meningitidis	genezen	0	2001		--		--		VL	11	ST-11 complex/ET-37 complex
2001/1101/403	B	P3.4	P1.4	F	1	9170	Oost-Vlaanderen	Neisseria meningitidis	onbekend	0	2001		--		--		VL
2001/1101/404	B	P3.14	P1.4	F	19	5660	Namur	Neisseria meningitidis	genezen	0	2001		--		--		Wal
2001/1101/405	B	P3.4	P1.4	F	15	2630	Antwerpen	Neisseria meningitidis	genezen	0	2001		--		--		VL	41	ST-41/44 complex/Lineage 3
2001/1101/406	C	P2.2a	P1.5,2	M	57	2830	Antwerpen	Neisseria meningitidis	onbekend	0	2001		--		--		VL
2001/1101/410	B	P3.15	P1.7,16	F	3	2100	Antwerpen	Neisseria meningitidis	onbekend	0	2001		--		--		VL	32	ST-32 complex/ET-5 complex
2001/1101/411	C	P2.2a	P1.5,2	M	16	2321	Antwerpen	Neisseria meningitidis	onbekend	0	2001		--		--		VL
2001/1101/412	B	P3.1		F	2	6832	Luxembourg	Neisseria meningitidis	onbekend	0	2001		--		--		Wal
2001/1101/413	C	P2.2a	P1.5,2	F	0.4	2610	Antwerpen	Neisseria meningitidis	overleden	1	2001		--		--		VL	11	ST-11 complex/ET-37 complex
2001/1101/414	B	P3.4	P1.4	M	8	2880	Antwerpen	Neisseria meningitidis	genezen	0	2001		--		--		VL
2001/1101/415	B	P3.15	P1.7,16	M	1	9240	Oost-Vlaanderen	Neisseria meningitidis	onbekend	0	2001		--		--		VL
2001/1101/419	C	P2.2a	P1.2	F	52	4040	Liège	Neisseria meningitidis	overleden	1	2001		--		--		Wal
2001/1101/420	B	P3.4	P1.4	M	63	3600	Limburg	Neisseria meningitidis	gunstig	0	2001		--		--		VL
2001/1101/421	B	P2.2a	P1.5	M	53	4020	Liège	Neisseria meningitidis		0	2001	5--1	--	10--8	5--1--10--8	F4-1	Wal		ST-11 complex/ET-37 complex
2001/1101/422	B	NT		M	0.4	2800	Antwerpen	Neisseria meningitidis	gunstig	0	2001		--		--		VL	2812	ST-41/44 complex/Lineage 3
2001/1101/423	B	P3.4		M	1	2920	Antwerpen	Neisseria meningitidis	onbekend	0	2001		--		--		VL
2001/1101/424	C	P2.2a	P1.5,2	M	25	8460	West-Vlaanderen	Neisseria meningitidis	overleden	1	2001		--		--		VL
2001/1101/428	W135	NT	P1.3,6	F	8	1000	Bruxelles	Neisseria meningitidis	genezen	0	2001		--		--		Bxl	22	ST-22 complex
2001/1101/429	C	P2.2a	P1.2	F	2	2100	Antwerpen	Neisseria meningitidis	genezen	0	2001		--		--		VL
2001/1101/431	NG	P3.15	P1.6	M	19	1030	Bruxelles	Neisseria meningitidis	onbekend	0	2001		--		--		Bxl
2001/1101/432	B	P3.4	P1.4	M	0.4	4200	Liège	Neisseria meningitidis	onbekend	0	2001		--		--		Wal	2675	ST-178 complex
2001/1101/433	B	P3.4	P1.4	F	0.1	1030	Bruxelles	Neisseria meningitidis	onbekend	0	2001		--		--		Bxl
2001/1101/434	C	P2.2b	P1.2	F	5	8310	West-Vlaanderen	Neisseria meningitidis	genezen	0	2001		--		--		VL
2001/1101/435	B	P3.4	P1.4	M	3	3740	Limburg	Neisseria meningitidis	overleden	1	2001		--		--		VL	42	ST-41/44 complex/Lineage 3
2001/1101/436	B	NT	P1.2	M	2	2170	Antwerpen	Neisseria meningitidis	onbekend	0	2001		--		--		VL
2001/1101/438	B	P3.4	P1.4	F	3	9000	Oost-Vlaanderen	Neisseria meningitidis	genezen	0	2001		--		--		VL
2001/1101/439	C	P2.2a	P1.5	F	5	3020	Vlaams-Brabant	Neisseria meningitidis	genezen	0	2001		--		--		VL	11	ST-11 complex/ET-37 complex
2001/1101/441	B	P3.21	P1.14	M	11	1930	Vlaams-Brabant	Neisseria meningitidis	genezen	0	2001		--		--		VL
2001/1101/443	C	P2.2a	P1.2	F	29	2060	Antwerpen	Neisseria meningitidis	onbekend	0	2001		--		--		VL
2001/1101/444	X	P3.4	P1.4	M	10	1410	Brabant Wallon	Neisseria meningitidis	genezen	0	2001		--		--		Wal	750	ST-750 complex
2001/1101/445	B	P2.2a	P1.2	F	3	9120	Oost-Vlaanderen	Neisseria meningitidis		0	2001	5	--	2	5--2	F3-6	VL	5402	ST-11 complex/ET-37 complex
2001/1101/448	B	P3.4	P1.4	F	3	1360	Brabant Wallon	Neisseria meningitidis	onbekend	0	2001		--		--		Wal	41	ST-41/44 complex/Lineage 3
2001/1101/449	W135	NT	NST	M	66	8310	West-Vlaanderen	Neisseria meningitidis	onbekend	0	2001		--		--		VL
2001/1101/450	B	NT	P1.4	M	63	2180	Antwerpen	Neisseria meningitidis	genezen	0	2001		--		--		VL
2001/1101/451	B	P3.4	P1.4	F	0.7	4000	Liège	Neisseria meningitidis	onbekend	0	2001		--		--		Wal	2686	ST-41/44 complex/Lineage 3
2001/1101/452	C	P2.2a	P1.2	M	17	8500	West-Vlaanderen	Neisseria meningitidis	genezen	0	2001		--		--		VL
2001/1101/453	C	P2.2a	P1.5,2	M	1	2050	Antwerpen	Neisseria meningitidis	genezen	0	2001		--		--		VL
2001/1101/454	C	P2.2a	P1.2	M	26	2650	Antwerpen	Neisseria meningitidis	genezen	0	2001		--		--		VL	2516	ST-41/44 complex/Lineage 3
2001/1101/455	B	NT	NST	F	0.4	3000	Vlaams-Brabant	Neisseria meningitidis	genezen	0	2001		--		--		VL
2001/1101/456	B	P3.4	P1.4	M	4	7370	Hainaut	Neisseria meningitidis	genezen	0	2001		--		--		Wal
2002/1101/005	B	P3.4	P1.4	F	20	1050	Bruxelles	Neisseria meningitidis	onbekend	0	2002		--		--	F1-37	Bxl	41	ST-41/44 complex/Lineage 3
2002/1101/007	B	P3.4	P1.4	F	15	8540	West-Vlaanderen	Neisseria meningitidis	onbekend	0	2002		--		--		VL
2002/1101/008	B	P3.4	NST	M	0.2	3550	Limburg	Neisseria meningitidis	genezen	0	2002		--		--		VL	3489	nouveau
2002/1101/009	Y	P3.14	P1.5	M	77	3971	Limburg	Neisseria meningitidis	genezen	0	2002	5.1	--	10.62	5.1--10.62	F1-3	VL
2002/1101/010	B	P2.2a	P1.5,2	F	21	8420	West-Vlaanderen	Neisseria meningitidis		0	2002	5	--	2	5--2	F3-6	VL		ST-11 complex/ET-37 complex
2002/1101/012	B	P3.4	P1.4	M	1	3191	Vlaams-Brabant	Neisseria meningitidis	genezen	0	2002		--		--		VL	41	ST-41/44 complex/Lineage 3
2002/1101/013	C	P2.2b	P1.7,1	M	2	2660	Antwerpen	Neisseria meningitidis	genezen	0	2002		--		--		VL
2002/1101/014	B	P3.4	P1.4	M	5	3380	Vlaams-Brabant	Neisseria meningitidis	genezen	0	2002		--		--		VL
2002/1101/015	B	P3.4	P1.4	M	17	4287	Liège	Neisseria meningitidis	genezen	0	2002		--		--		Wal	3531	ST-41/44 complex/Lineage 3
2002/1101/016	B	P3.4	P1.4	M	2	3740	Limburg	Neisseria meningitidis	genezen	0	2002		--		--		VL
2002/1101/018	C	P2.2a	P1.5,2	M	17	1480	Brabant Wallon	Neisseria meningitidis	genezen	0	2002		--		--		Wal
2002/1101/019	B	P3.4	P1.4	M	3	9190	Oost-Vlaanderen	Neisseria meningitidis	onbekend	0	2002		--		--		VL	41	ST-41/44 complex/Lineage 3
2002/1101/022	B	P3.4	P1.4	M	9	1030	Bruxelles	Neisseria meningitidis	onbekend	0	2002		--		--		Bxl
2002/1101/024	B	P3.1	P1.7,16	F	0.7	2900	Antwerpen	Neisseria meningitidis	gunstig	0	2002		--		--		VL	3535	ST-461 complex
2002/1101/025	B	P3.15	P1.13	F	3	8531	West-Vlaanderen	Neisseria meningitidis	onbekend	0	2002		--		--		VL
2002/1101/026	C	P2.2b	P1.5,2	M	4	8540	West-Vlaanderen	Neisseria meningitidis	onbekend	0	2002		--		--		VL
2002/1101/027	B	P3.4	P1.4	M	3	7100	Hainaut	Neisseria meningitidis	genezen	0	2002		--		--		Wal	42	ST-41/44 complex/Lineage 3
2002/1101/028	B	NT		F	54	7100	Hainaut	Neisseria meningitidis	overleden	1	2002		--		--		Wal
2002/1101/029	B	P3.4	P1.4	F	4	1120	Bruxelles	Neisseria meningitidis	genezen	0	2002		--		--		Bxl
2002/1101/030	C	P2.2b	P1.5,2	F	2	8680	West-Vlaanderen	Neisseria meningitidis	onbekend	0	2002		--		--		VL
2002/1101/031	C	P2.2a	P1.5,2	M	5	2140	Antwerpen	Neisseria meningitidis	overleden	1	2002		--		--		VL
2002/1101/032	C	P2.2a	P1.5,2	F	18	9140	Oost-Vlaanderen	Neisseria meningitidis	onbekend	0	2002		--		--		VL
2002/1101/033	B	P3.4	P1.15	F	56	4801	Liège	Neisseria meningitidis	onbekend	0	2002		--		--		Wal	34	ST-32 complex/ET-5 complex
2002/1101/034	B	P3.4		F	53	7300	Hainaut	Neisseria meningitidis	genezen	0	2002		--		--		Wal
2002/1101/035	C	P2.2b	P1.5,2	M	4	8470	West-Vlaanderen	Neisseria meningitidis	gunstig	0	2002		--		--		VL
2002/1101/036	C	P2.2a	P1.2	M	5	7170	Hainaut	Neisseria meningitidis		0	2002		--		--		Wal	11	ST-11 complex/ET-37 complex
2002/1101/037	C	P2.2a	P1.2	F	17	2500	Antwerpen	Neisseria meningitidis	genezen	0	2002		--		--		VL
2002/1101/038	B	P3.21	P1.15	M	0.3	1770	Vlaams-Brabant	Neisseria meningitidis	onbekend	0	2002		--		--		VL
2002/1101/039	B	P3.4	P1.4	F	16	3500	Limburg	Neisseria meningitidis	genezen	0	2002		--		--		VL	41	ST-41/44 complex/Lineage 3
2002/1101/040	B			M		8956	West-Vlaanderen	Niet kultiveerbare stam			2002		--		--		VL
2002/1101/041	B			M		8902	West-Vlaanderen	Niet kultiveerbare stam			2002		--		--		VL
2002/1101/042	B	P3.4	P1.4	M	19	2450	Antwerpen	Neisseria meningitidis	gunstig	0	2002		--		--		VL	42	ST-41/44 complex/Lineage 3
2002/1101/043	B	NT	P1.4	M	17	1060	Bruxelles	Neisseria meningitidis	onbekend	0	2002		--		--		Bxl
2002/1101/045	B	P3.4	P1.4	M	3	4500	Liège	Neisseria meningitidis	onbekend	0	2002		--		--		Wal
2002/1101/046	C	P2.2a	P1.5,2	M	22	7110	Hainaut	Neisseria meningitidis	onbekend	0	2002		--		--		Wal	11	ST-11 complex/ET-37 complex
2002/1101/047	C	P2.2a	P1.5,2	F	19	3440	Vlaams-Brabant	Neisseria meningitidis	onbekend	0	2002		--		--		VL
2002/1101/048	C	P2.2b	P1.5,2	F	2	3990	Limburg	Neisseria meningitidis	genezen	0	2002		--		--		VL
2002/1101/050	B	P3.4	P1.4	M	18	3500	Limburg	Neisseria meningitidis	genezen	0	2002		--		--		VL	41	ST-41/44 complex/Lineage 3
2002/1101/051	C	P2.2b	P1.7,1	F	7	2300	Antwerpen	Neisseria meningitidis	onbekend	0	2002		--		--		VL
2002/1101/052	B	P3.15	P1.16	M	13	2390	Antwerpen	Neisseria meningitidis	onbekend	0	2002		--		--		VL
2002/1101/053	C	P2.2a	P1.2	M	49	2140	Antwerpen	Neisseria meningitidis	onbekend	0	2002		--		--		VL	41	ST-41/44 complex/Lineage 3
2002/1101/054	C	P2.2b	P1.5,2	M	20	5004	Namur	Neisseria meningitidis	overleden	1	2002		--		--		Wal
2002/1101/055	C	P2.2a	P1.5	M	0.5	4420	Liège	Neisseria meningitidis	onbekend	0	2002		--		--		Wal
2002/1101/056	B	P3.15	NST	M	0.4	1090	Bruxelles	Neisseria meningitidis	genezen	0	2002		--		--		Bxl
2002/1101/057	B	P3.4	P1.4	M	3	2920	Antwerpen	Neisseria meningitidis	onbekend	0	2002		--		--		VL
2002/1101/058	B	P3.4	P1.4	M	3	9300	Oost-Vlaanderen	Neisseria meningitidis	onbekend	0	2002		--		--		VL
2002/1101/059	C	P2.2a	P1.5	M	33	2140	Antwerpen	Neisseria meningitidis	genezen	0	2002		--		--		VL	11	ST-11 complex/ET-37 complex
2002/1101/060	B	P3.4	P1.4	F	14	2221	Antwerpen	Neisseria meningitidis	gunstig	0	2002		--		--		VL
2002/1101/061	C	P2.2a	P1.5,2	M	16	7141	Hainaut	Neisseria meningitidis	genezen	0	2002		--		--		Wal
2002/1101/062	C	P2.2a	P1.5,2	M	3	9112	Oost-Vlaanderen	Neisseria meningitidis		0	2002	5	--	2	5--2	F5-5	VL	11	ST-11 complex/ET-37 complex
2002/1101/063	C	P2.2a	P1.5	M	2	6747	Luxembourg	Neisseria meningitidis	onbekend	0	2002		--		--		Wal
2002/1101/064	C	P2.2a	P1.15	M	3	1080	Bruxelles	Neisseria meningitidis	overleden	1	2002		--		--		Bxl
2002/1101/065	C	P2.2a	P1.5	F	26	7100	Hainaut	Neisseria meningitidis	genezen	0	2002		--		--		Wal	11	ST-11 complex/ET-37 complex
2002/1101/067	C	P2.2b		M	6	9506	Oost-Vlaanderen	Neisseria meningitidis	onbekend	0	2002		--		--		VL
2002/1101/070	B	P3.4	P1.7,1	F	19	8553	West-Vlaanderen	Neisseria meningitidis	onbekend	0	2002		--		--		VL
2002/1101/072	C	P2.2b	P1.5,2	F	1	9810	Oost-Vlaanderen	Neisseria meningitidis		1	2002		--		--		VL
2002/1101/073	C	P2.2a	NST	F	11	2321	Antwerpen	Neisseria meningitidis	onbekend	0	2002		--		--		VL
2002/1101/074	C	P2.2b	P1.5,2	M	15	2800	Antwerpen	Neisseria meningitidis	genezen	0	2002		--		--		VL
2002/1101/075	C	P2.2a	P1.5	M	0.8	6150	Hainaut	Neisseria meningitidis	genezen	0	2002		--		--		Wal	11	ST-11 complex/ET-37 complex
2002/1101/076	C	P2.2a	P1.5,2	F	46	2650	Antwerpen	Neisseria meningitidis	onbekend	0	2002		--		--		VL
2002/1101/079	B	P3.4	NST	F	2	8210	West-Vlaanderen	Neisseria meningitidis	onbekend	0	2002		--		--		VL
2002/1101/080	B	P2.2a	P1.5,2	F	15	9940	Oost-Vlaanderen	Neisseria meningitidis		0	2002	5	--	2	5--2	F3-6	VL
2002/1101/081	B	P3.4	P1.4	M	7	3800	Limburg	Neisseria meningitidis	genezen	0	2002		--		--		VL
2002/1101/082	C	P2.2b	NST	F	47	2600	Antwerpen	Neisseria meningitidis	onbekend	0	2002		--		--		VL
2002/1101/083	B	NT	P1.5	M	40	7972	Hainaut	Neisseria meningitidis	overleden	1	2002		--		--		Wal	3536	nouveau
2002/1101/084	B	P3.1	P1.14	M	0.5	1180	Bruxelles	Neisseria meningitidis	genezen	0	2002		--		--		Bxl
2002/1101/085	C	P2.2a	P1.5,2	M	17	8540	West-Vlaanderen	Neisseria meningitidis	onbekend	0	2002		--		--		VL
2002/1101/086	C	P2.2a	P1.5	M	10	7340	Hainaut	Neisseria meningitidis	genezen	0	2002		--		--		Wal
2002/1101/088	B	P3.4	P1.4	F	5	9000	Oost-Vlaanderen	Neisseria meningitidis	onbekend	0	2002		--		--		VL
2002/1101/089	B	P3.1	NST	M	0.3	9052	Oost-Vlaanderen	Neisseria meningitidis	genezen	0	2002		--		--		VL	461	ST-461 complex
2002/1101/090	C	P2.2a	P1.5,2	F	65	3560	Limburg	Neisseria meningitidis	overleden	1	2002		--		--		VL
2002/1101/092	B	P3.4	P1.4	M	3	2018	Antwerpen	Neisseria meningitidis	onbekend	0	2002		--		--		VL	41	ST-41/44 complex/Lineage 3
2002/1101/093	C	P2.2b	P1.5,2	M	17	3920	Limburg	Neisseria meningitidis	onbekend	0	2002		--		--		VL
2002/1101/094	B	P3.1	NST	M	4	9100	Oost-Vlaanderen	Neisseria meningitidis	onbekend	0	2002		--		--		VL
2002/1101/095	B	P3.4	NST	M	0.9	7501	Hainaut	Neisseria meningitidis	gunstig	0	2002		--		--		Wal	34	ST-32 complex/ET-5 complex
2002/1101/096	B	P3.4	P1.5,2	M	0.4	1040	Bruxelles	Neisseria meningitidis	genezen	0	2002		--		--		Bxl
2002/1101/100	B	P3.15	P1.16	M	18	3201	Vlaams-Brabant	Neisseria meningitidis	genezen	0	2002		--		--		VL
2002/1101/101	C	P2.2a	P1.5,2	M	19	2300	Antwerpen	Neisseria meningitidis	onbekend	0	2002	5	--	2	5--2	F3-6	VL	11	ST-11 complex/ET-37 complex
2002/1101/102	B	P3.4	P1.4	F	11	8400	West-Vlaanderen	Neisseria meningitidis	onbekend	0	2002		--		--		VL
2002/1101/103	C	P2.2a	P1.5,2	M	0.5	2060	Antwerpen	Neisseria meningitidis	onbekend	0	2002		--		--		VL
2002/1101/104	B	NT	P1.4	F	14	9170	Oost-Vlaanderen	Neisseria meningitidis	onbekend	0	2002		--		--		VL	41	ST-41/44 complex/Lineage 3
2002/1101/106	C	P2.2a	P1.5,2	M	59	3500	Limburg	Neisseria meningitidis	genezen	0	2002		--		--		VL
2002/1101/107	C	P2.2a	P1.5,2	M	16	3630	Limburg	Neisseria meningitidis	genezen	0	2002		--		--		VL
2002/1101/109	C	P2.2a	P1.5,2	M	89	7370	Hainaut	Neisseria meningitidis	onbekend	0	2002	5	--	2	5--2	F3-6	Wal	11	ST-11 complex/ET-37 complex
2002/1101/110	C	P2.2a	P1.5	F	30	7100	Hainaut	Neisseria meningitidis	genezen	0	2002		--		--		Wal
2002/1101/112	C	P2.2a	P1.2	M	20	3500	Limburg	Neisseria meningitidis	onbekend	0	2002		--		--		VL
2002/1101/113	Y	P3.14	P1.5	F	29	1090	Bruxelles	Neisseria meningitidis	genezen	0	2002	5.1	--	10.4	5.1--10.4	F4-1	Bxl	167	ST-167 complex
2002/1101/114	C	P2.2b	P1.2	F	2	7548	Hainaut	Neisseria meningitidis	onbekend	0	2002		--		--		Wal
2002/1101/115	B	P3.4	P1.4	M	3	7622	Hainaut	Neisseria meningitidis	onbekend	0	2002		--		--		Wal
2002/1101/116	B	NT	P1.14	M	4	8930	West-Vlaanderen	Neisseria meningitidis	onbekend	0	2002		--		--		VL	1815	ST-213 complex
2002/1101/117	C	P2.2a	P1.5,2	M	21	2600	Antwerpen	Neisseria meningitidis	onbekend	0	2002		--		--		VL
2002/1101/121	B	P3.4	P1.5,2	F	10	9940	Oost-Vlaanderen	Neisseria meningitidis	genezen	0	2002		--		--		VL
2002/1101/122	C			F		8600	West-Vlaanderen	Niet kultiveerbare stam			2002		--		--		VL
2002/1101/123	C	P2.2a	P1.5,2	M	0.9	1050	Bruxelles	Neisseria meningitidis	overleden	1	2002		--		--		Bxl
2002/1101/124	C	P2.2a	P1.5,2	F	16	2970	Antwerpen	Neisseria meningitidis	genezen	0	2002		--		--		VL
2002/1101/125	C	P3.14	P1.5	M	17	2970	Antwerpen	Neisseria meningitidis	genezen	0	2002		--		--		VL	772	ST-254 complex
2002/1101/126	C	P2.2b	P1.5,2	F	22	3500	Limburg	Neisseria meningitidis	genezen	0	2002		--		--		VL
2002/1101/127	B	NT	P1.5	M	83	8000	West-Vlaanderen	Neisseria meningitidis	onbekend	0	2002		--		--		VL
2002/1101/128	B	P3.14	P1.5	F	0.8	2845	Antwerpen	Neisseria meningitidis	genezen	0	2002		--		--	F3-6	VL	352	ST-269 complex
2002/1101/129	C	P2.2b	P1.7,1	M	73	2330	Antwerpen	Neisseria meningitidis	onbekend	0	2002		--		--		VL
2002/1101/130	B	P3.15	P1.16	M	2	6600	Luxembourg	Neisseria meningitidis	onbekend	0	2002		--		--		Wal
2002/1101/131	C	P2.2b	P1.5,2	F	17	8210	West-Vlaanderen	Neisseria meningitidis		0	2002		--		--		VL
2002/1101/133	C	P2.2a	P1.5	M	0.9	1210	Bruxelles	Neisseria meningitidis	genezen	0	2002		--		--		Bxl
2002/1101/134	B	P3.4	P1.5,2	M	5	9971	Oost-Vlaanderen	Neisseria meningitidis	gunstig	0	2002		--		--		VL
2002/1101/135	C	NT		F		5070	Namur	Souche non revivifiable			2002		--		--		Wal
2002/1101/136	B	P3.14	NST	M	0.07	2330	Antwerpen	Neisseria meningitidis	genezen	0	2002		--		--		VL
2002/1101/137	B	NT	NST	F	16	2980	Antwerpen	Neisseria meningitidis	genezen	0	2002		--		--		VL
2002/1101/138	B	P3.4	P1.7,4	M	0.3	1730	Vlaams-Brabant	Neisseria meningitidis	genezen	0	2002		--		--		VL	41	ST-41/44 complex/Lineage 3
2002/1101/139	C	P2.2b	P1.7,1	F	17	1090	Bruxelles	Neisseria meningitidis	genezen	0	2002		--		--		Bxl
2002/1101/140	C	NT	P1.5	F	0.6	6750	Luxembourg	Neisseria meningitidis	onbekend	0	2002		--		--		Wal
2002/1101/141	B	P3.14	P1.14	M	3	3212	Vlaams-Brabant	Neisseria meningitidis	onbekend	0	2002		--		--		VL	213	ST-213 complex
2002/1101/142	C	P2.2b	P1.7,1	F	1	2590	Antwerpen	Neisseria meningitidis	genezen	0	2002		--		--		VL
2002/1101/143	B	P3.4	P1.4	F	49	2000	Antwerpen	Neisseria meningitidis	onbekend	0	2002		--		--		VL
2002/1101/144	B	P2.2a	P1.2	F	43	9120	Oost-Vlaanderen	Neisseria meningitidis		0	2002	5	--	2	5--2	F3-6	VL	5846	ST-11 complex/ET-37 complex
2002/1101/145	B	P3.4	P1.4	F	14	8770	West-Vlaanderen	Neisseria meningitidis	genezen	0	2002		--		--		VL
2002/1101/147	B	P3.4	P1.4	M	0.8	3620	Limburg	Neisseria meningitidis	genezen	0	2002		--		--		VL
2002/1101/148	B	P3.15	P1.7,16	M	2	9120	Oost-Vlaanderen	Neisseria meningitidis	onbekend	0	2002		--		--		VL	3819	ST-32 complex/ET-5 complex
2002/1101/150	B	P3.14	P1.14	F	0.9	1800	Vlaams-Brabant	Neisseria meningitidis	genezen	0	2002		--		--		VL
2002/1101/151	B	P3.14	P1.14	F	60	9800	Oost-Vlaanderen	Neisseria meningitidis	onbekend	0	2002		--		--		VL
2002/1101/152	B	P3.4	P1.4	M	20	9000	Oost-Vlaanderen	Neisseria meningitidis	genezen	0	2002		--		--		VL
2002/1101/153	C	P2.2a	P1.5	M	17	2470	Antwerpen	Neisseria meningitidis	onbekend	0	2002		--		--		VL
2002/1101/154	C	P2.2a	P1.5,2	M	16	1480	Brabant Wallon	Neisseria meningitidis		0	2002		--		--		Wal	4173	ST-11 complex/ET-37 complex
2002/1101/155	B	P3.15	P1.7,16	M	16	2275	Antwerpen	Neisseria meningitidis	genezen	0	2002		--		--		VL
2002/1101/156	B	P3.4	P1.4	F	13	8450	West-Vlaanderen	Neisseria meningitidis	gunstig	0	2002		--		--		VL
2002/1101/157	B	P3.15	P1.15	F	6	3090	Vlaams-Brabant	Neisseria meningitidis	onbekend	0	2002		--		--		VL	1049	ST-269 complex
2002/1101/158	B	P3.4	P1.4	F	20	1030	Bruxelles	Neisseria meningitidis	onbekend	0	2002		--		--		Bxl
2002/1101/161	C	P2.2a	P1.5	M	17	1981	Vlaams-Brabant	Neisseria meningitidis	gunstig	0	2002		--		--		VL
2002/1101/162	B	P3.4	NST	M	54	2018	Antwerpen	Neisseria meningitidis	onbekend	0	2002		--		--		VL	33	ST-32 complex/ET-5 complex
2002/1101/163	B	P3.4	P1.7,4	M	1	3530	Limburg	Neisseria meningitidis	onbekend	0	2002		--		--		VL
2002/1101/164	B	P3.4	P1.4	F	2	2940	Antwerpen	Neisseria meningitidis	onbekend	0	2002		--		--		VL
2002/1101/165	C	P2.2a	P1.5,2	M	37	6150	Hainaut	Neisseria meningitidis	genezen	0	2002		--		--		Wal
2002/1101/166	B	P3.1	NST	F	8	9860	Oost-Vlaanderen	Neisseria meningitidis	onbekend	0	2002		--		--		VL
2002/1101/167	B	NT	P1.3	F	16	9300	Oost-Vlaanderen	Neisseria meningitidis	onbekend	0	2002		--		--		VL
2002/1101/170	B	P3.14	P1.14	M	0.2	2020	Antwerpen	Neisseria meningitidis	onbekend	0	2002		--		--		VL
2002/1101/171	C	P2.2a	P1.5,2	F	87	2150	Antwerpen	Neisseria meningitidis	onbekend	0	2002		--		--		VL
2002/1101/172	C	NT	NST	F	0.8	3600	Limburg	Neisseria meningitidis	onbekend	0	2002		--		--		VL
2002/1101/174	B	P3.4	P1.4	M	2	7540	Hainaut	Neisseria meningitidis	onbekend	0	2002		--		--		Wal	41	ST-41/44 complex/Lineage 3
2002/1101/175	C	P2.2a	P1.2	F	8	6560	Hainaut	Neisseria meningitidis	genezen	0	2002		--		--		Wal
2002/1101/176	B	P3.4	P1.4	M	4	8660	West-Vlaanderen	Neisseria meningitidis	gunstig	0	2002		--		--		VL
2002/1101/177	B	P3.4	P1.4	F	6	3620	Limburg	Neisseria meningitidis	genezen	0	2002		--		--		VL	42	ST-41/44 complex/Lineage 3
2002/1101/178	B	NT	P1.12	F	41	4540	Liège	Neisseria meningitidis	genezen	0	2002		--		--		Wal
2002/1101/181	C	P2.2a	NST	M	2	6200	Hainaut	Neisseria meningitidis	genezen	0	2002		--		--		Wal
2002/1101/182	B	NT	P1.7,1	M	0.5	6700	Luxembourg	Neisseria meningitidis	onbekend	0	2002		--		--		Wal	3532	ST-41/44 complex/Lineage 3
2002/1101/183	C	P2.2a	P1.5,2	F	3	1140	Bruxelles	Neisseria meningitidis	onbekend	0	2002		--		--		Bxl
2002/1101/186	C	P2.2a	NST	M	5	1080	Bruxelles	Neisseria meningitidis	onbekend	0	2002		--		--		Bxl
2002/1101/187	B	P3.15	NST	M	25	4053	Liège	Neisseria meningitidis	genezen	0	2002		--		--		Wal	3327	ST-865 complex
2002/1101/189	B	P3.1	P1.7,1	F	42	5330	Namur	Neisseria meningitidis	onbekend	0	2002		--		--		Wal
2002/1101/190	B	P3.1	P1.16	F	71	2170	Antwerpen	Neisseria meningitidis	onbekend	0	2002		--		--		VL
2002/1101/191	B	P3.4	P1.4	M	10	8400	West-Vlaanderen	Neisseria meningitidis	gunstig	0	2002		--		--		VL	3533	ST-41/44 complex/Lineage 3
2002/1101/192	B	NT	P1.4	M	0.6	5310	Namur	Neisseria meningitidis	onbekend	0	2002		--		--		Wal
2002/1101/193	C	P2.2a	P1.2	M	32	8400	West-Vlaanderen	Neisseria meningitidis	overleden	1	2002		--		--		VL
2002/1101/194	C	P2.2b	P1.7,1	M	0.5	4051	Liège	Neisseria meningitidis	genezen	0	2002		--		--		Wal	66	ST-8 complex/Cluster A4
2002/1101/195	C	P2.2a	P1.5	M	12	3920	Limburg	Neisseria meningitidis	onbekend	0	2002		--		--		VL
2002/1101/196	B	P3.21	P1.7	F	0.2	3530	Limburg	Neisseria meningitidis	onbekend	0	2002		--		--		VL
2002/1101/201	B	P3.4	NST	M	53	8020	West-Vlaanderen	Neisseria meningitidis	genezen	0	2002		--		--		VL	41	ST-41/44 complex/Lineage 3
2002/1101/202	C	P2.2b	P1.5,2	M	0.6	1040	Bruxelles	Neisseria meningitidis	genezen	0	2002		--		--		Bxl
2002/1101/203	B	P3.21	NST	M	2	9900	Oost-Vlaanderen	Neisseria meningitidis	onbekend	0	2002		--		--		VL
2002/1101/204	B	P3.4	P1.4	F	26	3470	Vlaams-Brabant	Neisseria meningitidis	onbekend	0	2002		--		--		VL	3534	ST-41/44 complex/Lineage 3
2002/1101/205	C	P2.2a	P1.5,2	M	36	9170	Oost-Vlaanderen	Neisseria meningitidis	onbekend	0	2002		--		--		VL
2002/1101/206	C	P2.2a	P1.5,2	F	50	6010	Hainaut	Neisseria meningitidis	onbekend	0	2002		--		--		Wal
2002/1101/207	B	NT	P1.4	F	32	7602	Hainaut	Neisseria meningitidis	onbekend	0	2002		--		--		Wal	41	ST-41/44 complex/Lineage 3
2002/1101/208	C	P2.2a	P1.5,2	M	24	1780	Vlaams-Brabant	Neisseria meningitidis	genezen	0	2002		--		--		VL
2002/1101/210	C	P2.2b	P1.5,2	F	28	1930	Vlaams-Brabant	Neisseria meningitidis	genezen	0	2002		--		--		VL
2002/1101/211	B	P3.14	NST	M	0.3	2330	Antwerpen	Neisseria meningitidis	onbekend	0	2002		--		--		VL	1103	ST-41/44 complex/Lineage 3
2002/1101/212	B	P3.4	P1.4	F	13	3665	Limburg	Neisseria meningitidis	genezen	0	2002		--		--		VL
2002/1101/215	C	NT	P1.5	M	16	2221	Antwerpen	Neisseria meningitidis	genezen	0	2002		--		--		VL
2002/1101/216	B	P3.4	P1.4	M	0.8	5590	Namur	Neisseria meningitidis	overleden	1	2002		--		--		Wal	41	ST-41/44 complex/Lineage 3
2002/1101/218	B	P3.4	NST	M	4	1030	Bruxelles	Neisseria meningitidis	genezen	0	2002		--		--		Bxl
2002/1101/219	B	P3.4	P1.4	F	7	8870	West-Vlaanderen	Neisseria meningitidis	genezen	0	2002		--		--		VL	42	ST-41/44 complex/Lineage 3
2002/1101/220	B	P3.15	NST	M	2	3000	Vlaams-Brabant	Neisseria meningitidis	onbekend	0	2002		--		--		VL
2002/1101/221	C	NT	NST	M	21	2950	Antwerpen	Neisseria meningitidis	onbekend	0	2002		--		--		VL
2002/1101/222	C	P2.2b	P1.5,2	F	4	59115	Oost-Vlaanderen	Neisseria meningitidis	onbekend	0	2002		--		--		VL	8	ST-8 complex/Cluster A4
2002/1101/223	B	P3.4	P1.4	F	1	3700	Limburg	Neisseria meningitidis	genezen	0	2002		--		--		VL
2002/1101/224	B	NT	P1.9	F	3	2040	Antwerpen	Neisseria meningitidis	onbekend	0	2002		--		--		VL
2002/1101/226	C	NT	NST	F	2	2060	Antwerpen	Neisseria meningitidis	onbekend	0	2002		--		--		VL	11	ST-11 complex/ET-37 complex
2002/1101/227	B	P3.15	NST	F	4	2018	Antwerpen	Neisseria meningitidis	genezen	0	2002		--		--		VL
2002/1101/228	C	NT	NST	F	51	1030	Bruxelles	Neisseria meningitidis	onbekend	0	2002		--		--		Bxl
2002/1101/229	C	NT	NST	F	29	1000	Bruxelles	Neisseria meningitidis	genezen	0	2002		--		--		Bxl	11	ST-11 complex/ET-37 complex
2002/1101/230	B	P3.4	P1.4	M	7	7971	Hainaut	Neisseria meningitidis	onbekend	0	2002		--		--		Wal
2002/1101/231	B	P3.4	P1.7,1	M	18	8940	West-Vlaanderen	Neisseria meningitidis	genezen	0	2002		--		--		VL
2002/1101/232	B	P3.4	P1.4	F	0.1	6030	Hainaut	Neisseria meningitidis	overleden	1	2002		--		--		Wal	41	ST-41/44 complex/Lineage 3
2002/1101/233	B			M		1200	Bruxelles	Souche non revivifiable			2002		--		--		Bxl
2002/1101/234	B	P3.4	P1.4		18	9150	Oost-Vlaanderen	Neisseria meningitidis	gunstig	0	2002		--		--		VL
2002/1101/236	B	P3.1	P1.13	M	3	1349	Brabant Wallon	Neisseria meningitidis	onbekend	0	2002		--		--		Wal	461	ST-461 complex
2002/1101/237	B	P3.1	P1.13	F	2	1300	Brabant Wallon	Neisseria meningitidis	onbekend	0	2002		--		--		Wal
2002/1101/238	B	P3.4	P1.4	M	11	8520	West-Vlaanderen	Neisseria meningitidis	onbekend	0	2002		--		--		VL
2002/1101/239	B	P3.1	P1.14	M	0.2	2030	Antwerpen	Neisseria meningitidis	genezen	0	2002		--		--		VL	213	ST-213 complex
2002/1101/240	B	NT	P1.5	M	59	9200	Oost-Vlaanderen	Neisseria meningitidis	onbekend	0	2002		--		--		VL
2002/1101/241	B	NT	P1.14	M	25	3000	Vlaams-Brabant	Neisseria meningitidis	gunstig	0	2002		--		--		VL	162	ST-162 complex
2002/1101/242	B	P3.4	P1.4	F	5	1210	Bruxelles	Neisseria meningitidis	onbekend	0	2002		--		--		Bxl	3821	ST-41/44 complex/Lineage 3
2002/1101/245	B	NT	P1.2	M	53	2170	Antwerpen	Neisseria meningitidis		0	2002		--		--		VL		ST-11 complex/ET-37 complex
2002/1101/246	B	P3.4	P1.4	M	5	8870	West-Vlaanderen	Neisseria meningitidis	genezen	0	2002		--		--		VL
2002/1101/247	B	P3.4	P1.4	F	6	2920	Antwerpen	Neisseria meningitidis	onbekend	0	2002		--		--		VL	2925	ST-41/44 complex/Lineage 3
2002/1101/248	B	P3.4	P1.4	F	3	8850	West-Vlaanderen	Neisseria meningitidis	onbekend	0	2002		--		--		VL
2002/1101/249	B	P3.4	P1.4	M	1	7640	Hainaut	Neisseria meningitidis	onbekend	0	2002		--		--		Wal
2002/1101/269	C	P2.2b	P1.7,1	F	32	8370	West-Vlaanderen	Neisseria meningitidis	genezen	0	2002		--		--		VL
2002/1101/270	B	P3.4		F	5	9700	Oost-Vlaanderen	Neisseria meningitidis	onbekend	0	2002		--		--		VL
2002/1101/272	B	P3.4	P1.4	M	24	9060	Oost-Vlaanderen	Neisseria meningitidis	genezen	0	2002		--		--		VL
2002/1101/274	B	P3.4	P1.13	M	19	3600	Limburg	Neisseria meningitidis	genezen	0	2002		--		--		VL	1960	ST-41/44 complex/Lineage 3
2002/1101/276	C	P2.2a	P1.2	F	19	2060	Antwerpen	Neisseria meningitidis	genezen	0	2002		--		--		VL
2002/1101/277	B	P3.4	P1.7,4	M	3	8600	West-Vlaanderen	Neisseria meningitidis	genezen	0	2002		--		--		VL
2002/1101/278	B	P3.4	P1.4	M	5	7190	Hainaut	Neisseria meningitidis	onbekend	0	2002		--		--		Wal	41	ST-41/44 complex/Lineage 3
2002/1101/279	W135	NT	P1.5,2	M	16	9220	Oost-Vlaanderen	Neisseria meningitidis	genezen	0	2002		--		--		VL
2002/1101/280	B	P3.21	P1.4	M	1	1150	Bruxelles	Neisseria meningitidis	genezen	0	2002		--		--		Bxl
2002/1101/281	C	P2.2a	P1.5,2	M	19	2060	Antwerpen	Neisseria meningitidis	onbekend	0	2002	5	--	2	5--2	F3-6	VL	11	ST-11 complex/ET-37 complex
2002/1101/282	B	P3.4	P1.4	F	11	9160	Oost-Vlaanderen	Neisseria meningitidis	onbekend	0	2002		--		--		VL
2002/1101/283	B	P3.4	P1.4	M	2	8800	West-Vlaanderen	Neisseria meningitidis	gunstig	0	2002		--		--		VL
2002/1101/285	B	P3.4	P1.4	M	3	2970	Antwerpen	Neisseria meningitidis	onbekend	0	2002		--		--		VL	3909	ST-41/44 complex/Lineage 3
2002/1101/286	B	P2.2a	P1.5,2	F	89	9120	Oost-Vlaanderen	Neisseria meningitidis		0	2002	5	--	2	5--2	F3-6	VL
2002/1101/288	B	P3.15	P1.15	F	61	1560	Vlaams-Brabant	Neisseria meningitidis	onbekend	0	2002		--		--		VL
2002/1101/289	B	P3.15	P1.15	M	1	1620	Vlaams-Brabant	Neisseria meningitidis	onbekend	0	2002		--		--		VL	1049	ST-269 complex
2002/1101/291	B	P3.4	P1.4	F	3	9140	Oost-Vlaanderen	Neisseria meningitidis	onbekend	0	2002		--		--		VL
2002/1101/292	B	P3.4	P1.4	F	0.8	3890	Limburg	Neisseria meningitidis	overleden	1	2002		--		--		VL
2002/1101/293	C	P2.2a	P1.5	F	79	5060	Namur	Neisseria meningitidis	onbekend	0	2002		--		--		Wal	11	ST-11 complex/ET-37 complex
2002/1101/294	B	P3.4	P1.4	F	1	1330	Brabant Wallon	Neisseria meningitidis	gunstig	0	2002		--		--		Wal
2002/1101/295	B	P3.4	P1.4	F	6	8930	West-Vlaanderen	Neisseria meningitidis	genezen	0	2002		--		--		VL
2002/1101/297	B	P3.4	P1.4	F	4	8890	West-Vlaanderen	Neisseria meningitidis	onbekend	0	2002		--		--	F5-8	VL	41	ST-41/44 complex/Lineage 3
2002/1101/298	C	P2.2a	P1.15	M	4	1700	Vlaams-Brabant	Neisseria meningitidis	onbekend	0	2002		--		--		VL
2002/1101/299	B	P3.4	P1.4	M	0.2	4680	Liège	Neisseria meningitidis	onbekend	0	2002		--		--		Wal
2002/1101/300	B	P3.4	P1.4	F	18	6760	Luxembourg	Neisseria meningitidis	onbekend	0	2002		--		--		Wal	3733	ST-41/44 complex/Lineage 3
2002/1101/301	B	P3.4	P1.4	F	0.8	1390	Brabant Wallon	Neisseria meningitidis	onbekend	0	2002		--		--		Wal
2002/1101/302	B	P3.4	P1.4	M	16	2520	Antwerpen	Neisseria meningitidis	genezen	0	2002		--		--		VL
2002/1101/303	B	P2.2b	P1.10	M	1	1360	Brabant Wallon	Neisseria meningitidis	onbekend	0	2002		--		--		Wal	153	ST-8 complex/Cluster A4
2002/1101/304	B	P3.4	P1.4	M	1	5310	Namur	Neisseria meningitidis	onbekend	0	2002		--		--		Wal
2002/1101/305	B	P3.4	P1.4	F	4	2970	Antwerpen	Neisseria meningitidis	onbekend	0	2002		--		--		VL
2002/1101/306	B	NT	P1.4	M	3	3500	Limburg	Neisseria meningitidis	onbekend	0	2002		--		--		VL	3695	ST-41/44 complex/Lineage 3
2002/1101/312	B	NT	P1.6	F	55	3500	Limburg	Neisseria meningitidis	onbekend	0	2002		--		--		VL
2002/1101/313	B	P3.15	P1.16	F	3	3900	Limburg	Neisseria meningitidis	onbekend	0	2002		--		--		VL
2002/1101/315	B	P3.21	P1.14	M	6	9050	Oost-Vlaanderen	Neisseria meningitidis	genezen	0	2002		--		--		VL	213	ST-213 complex
2002/1101/316	B	P3.4	P1.4	M	3	3650	Limburg	Neisseria meningitidis	genezen	0	2002		--		--		VL
2002/1101/317	B	P3.4	P1.4	M	12	2930	Antwerpen	Neisseria meningitidis	onbekend	0	2002		--		--		VL
2002/1101/319	B	NT	P1.5	M	0.3	3080	Vlaams-Brabant	Neisseria meningitidis	onbekend	0	2002		--		--		VL
2002/1101/320	B	P3.21	P1.14	M	2	7870	Hainaut	Neisseria meningitidis	onbekend	0	2002		--		--		Wal
2002/1101/321	B	P3.4	P1.4	F	18	1150	Bruxelles	Neisseria meningitidis	overleden	1	2002		--		--		Bxl
2002/1101/323	C	P2.2a	NST	M	13	2900	Antwerpen	Neisseria meningitidis	genezen	0	2002		--		--		VL	11	ST-11 complex/ET-37 complex
2002/1101/324	C	P2.2b	P1.7,1	M	7	9550	Oost-Vlaanderen	Neisseria meningitidis	onbekend	0	2002		--		--		VL
2002/1101/325	B	P3.4	NST	M	4	2140	Antwerpen	Neisseria meningitidis	genezen	0	2002		--		--		VL
2002/1101/326	C	NT	P1.5	M	0.5	9790	Oost-Vlaanderen	Neisseria meningitidis	gunstig	0	2002		--		--		VL	3701	ST-254 complex
2002/1101/327	B	P3.4	P1.15	M	0.1	4100	Liège	Neisseria meningitidis	overleden	1	2002		--		--		Wal
2002/1101/328	C	P2.2a	P1.5	F	19	3001	Vlaams-Brabant	Neisseria meningitidis	gunstig	0	2002		--		--		VL
2002/1101/329	C	P2.2a	P1.5	M	14	2360	Antwerpen	Neisseria meningitidis	overleden	1	2002		--		--		VL
2002/1101/330	B			F		7110	Hainaut	Souche non revivifiable			2002		--		--		Wal
2002/1101/331	B	P2.2a	P1.5,2	M	14	9080	Oost-Vlaanderen	Neisseria meningitidis		0	2002	5	--	2	5--2	F3-6	VL
2002/1101/334	B			M		4300	Liège	Souche non revivifiable			2002		--		--		Wal
2002/1101/335	B	P2.2a	P1.5,2	F	38	2800	Antwerpen	Neisseria meningitidis		0	2002	5	--	2	5--2	F3-6	VL
2002/1101/336	C	P2.2a	P1.5,2	F	24	1030	Bruxelles	Neisseria meningitidis	genezen	0	2002		--		--		Bxl
2002/1101/338	B	P3.4	P1.4	F	4	3200	Vlaams-Brabant	Neisseria meningitidis	onbekend	0	2002		--		--		VL
2002/1101/339	B	P3.15	P1.7,16	F	1	3590	Limburg	Neisseria meningitidis	genezen	0	2002		--		--		VL
2002/1101/340	B			M		6180	Hainaut	Niet kultiveerbare stam			2002		--		--		Wal
2002/1101/341	B			F		8450	West-Vlaanderen	Niet kultiveerbare stam			2002		--		--		VL
2002/1101/342	B	P3.4	P1.15	M	3	9220	Oost-Vlaanderen	Neisseria meningitidis	genezen	0	2002		--		--		VL
2002/1101/343	B	P3.4	P1.15	M	5	9220	Oost-Vlaanderen	Neisseria meningitidis	genezen	0	2002		--		--		VL	3696	ST-41/44 complex/Lineage 3
2002/1101/344	B	P3.4	P1.4	M	2	5000	Namur	Neisseria meningitidis	onbekend	0	2002		--		--		Wal
2003/1101/001	C	P2.2a	P1.5,2	M	56	7700	Hainaut	Neisseria meningitidis	onbekend	0	2003		--		--		Wal
2003/1101/003	B	P3.4	P1.4	F	10	7061	Hainaut	Neisseria meningitidis	gunstig	0	2003		--		--		Wal
2003/1101/005	B	P3.4	P1.4	F	5	7390	Hainaut	Neisseria meningitidis	genezen	0	2003		--		--		Wal
2003/1101/006	B	NT	P1.15	M	27	7973	Hainaut	Neisseria meningitidis	genezen	0	2003		--		--		Wal
2003/1101/007	B	P3.4	P1.4	M	19	3630	Limburg	Neisseria meningitidis	onbekend	0	2003		--		--		VL
2003/1101/010	B	NT	P1.5	M	2	7130	Hainaut	Neisseria meningitidis	onbekend	0	2003		--		--		Wal
2003/1101/011	C	P2.2a	P1.5,2	F	0.8	1150	Bruxelles	Neisseria meningitidis	genezen	0	2003		--		--		Bxl
2003/1101/012	C	P2.2a	P1.5	F	49	4000	Liège	Neisseria meningitidis	onbekend	0	2003		--		--		Wal
2003/1101/013	B	NT	P1.5	M	1	2060	Antwerpen	Neisseria meningitidis	gunstig	0	2003		--		--		VL
2003/1101/014	B	P3.4	P1.4	F	32	3640	Limburg	Neisseria meningitidis	onbekend	0	2003		--		--		VL
2003/1101/016	B	P3.4	P1.4	F	1	4100	Liège	Neisseria meningitidis	genezen	0	2003		--		--		Wal
2003/1101/017	B	P3.4	P1.4	F	15	2820	Antwerpen	Neisseria meningitidis	onbekend	0	2003		--		--		VL
2003/1101/018	B	P3.4	P1.4	M	4	2310	Antwerpen	Neisseria meningitidis	onbekend	0	2003		--		--		VL
2003/1101/019	B	P2.2a	P1.5,2	M	8	2800	Antwerpen	Neisseria meningitidis		0	2003	5	--	2--28	5--2--28	F3-6	VL	11	ST-11 complex/ET-37 complex
2003/1101/020	B	P3.4	P1.4	M	13	4300	Liège	Neisseria meningitidis	onbekend	0	2003		--		--		Wal
2003/1101/021	C	P2.2a	NST	M	16	3300	Vlaams-Brabant	Neisseria meningitidis	onbekend	0	2003		--		--		VL
2003/1101/023	C	P2.2a	P1.5	F	70	8500	West-Vlaanderen	Neisseria meningitidis	onbekend	0	2003		--		--		VL
2003/1101/025	B	P3.14	P1.4	F	13	4163	Liège	Neisseria meningitidis	genezen	0	2003		--		--		Wal
2003/1101/026	C	P2.2a	P1.5	F	44	1410	Brabant Wallon	Neisseria meningitidis	genezen	0	2003		--		--		Wal
2003/1101/029	C	P2.2a	P1.5,2	F	17	7100	Hainaut	Neisseria meningitidis	genezen	0	2003		--		--		Wal
2003/1101/030	C	P2.2a		F	15	6150	Hainaut	Neisseria meningitidis	genezen	0	2003		--		--		Wal
2003/1101/031	B	P3.4	P1.4	F	1	2800	Antwerpen	Neisseria meningitidis	onbekend	0	2003		--		--		VL
2003/1101/032	B	P3.4	P1.5	F	31	1050	Bruxelles	Neisseria meningitidis	gunstig	0	2003		--		--		Bxl
2003/1101/033	B	NT	P1.15	M	26	4000	Liège	Neisseria meningitidis	onbekend	0	2003		--		--		Wal
2003/1101/034	C	P2.2b	P1.5,2	M	5	2018	Antwerpen	Neisseria meningitidis	onbekend	0	2003		--		--		VL
2003/1101/035	B	P3.21	P1.14	M	21	2000	Antwerpen	Neisseria meningitidis	genezen	0	2003		--		--		VL
2003/1101/037	B	NT	P1.4	M	0.5	1800	Vlaams-Brabant	Neisseria meningitidis	genezen	0	2003		--		--		VL
2003/1101/038	C	P2.2a	P1.5	M	0.3	2170	Antwerpen	Neisseria meningitidis	onbekend	0	2003		--		--		VL
2003/1101/039	B	P3.4	P1.7,14	M	2	1340	Brabant Wallon	Neisseria meningitidis	onbekend	0	2003		--		--		Wal
2003/1101/041	B	P3.4	P1.4	F	0.6	4900	Liège	Neisseria meningitidis	onbekend	0	2003		--		--		Wal
2003/1101/042	C	P2.2a	P1.5,2	F	0.5	2170	Antwerpen	Neisseria meningitidis	onbekend	0	2003		--		--		VL
2003/1101/043	C	P2.2a	P1.5,2	M	2	1080	Bruxelles	Neisseria meningitidis	onbekend	0	2003		--		--		Bxl
2003/1101/044	B	P3.15	P1.7,16	M	15	3500	Limburg	Neisseria meningitidis	onbekend	0	2003		--		--		VL
2003/1101/045	C	NT	NST	F	0.1	4920	Liège	Neisseria meningitidis	onbekend	0	2003		--		--		Wal
2003/1101/046	B			M		6850	Luxembourg	Souche non revivifiable			2003		--		--		Wal
2003/1101/047	B	NT	P1.14	M	0.2	6500	Hainaut	Neisseria meningitidis	onbekend	0	2003		--		--		Wal		ST-162 complex
2003/1101/048	B	NT	P1.15	F	17	1620	Vlaams-Brabant	Neisseria meningitidis	genezen	0	2003		--		--		VL
2003/1101/049	B	P3.4	P1.4	F	1	8400	West-Vlaanderen	Neisseria meningitidis	gunstig	0	2003		--		--		VL
2003/1101/050	B	P3.4	P1.4	M	7	8377	West-Vlaanderen	Neisseria meningitidis	genezen	0	2003		--		--		VL
2003/1101/051	B	P3.15	P1.7,16	F	60	2490	Antwerpen	Neisseria meningitidis	overleden	1	2003		--		--		VL
2003/1101/052	B	NT	P1.4	M	9	5364	Namur	Neisseria meningitidis	gunstig	0	2003		--		--		Wal
2003/1101/053	B	NT	P1.15	F	20	8460	West-Vlaanderen	Neisseria meningitidis	onbekend	0	2003		--		--		VL
2003/1101/054	B	P2.2a	P1.5,2	M	21	2650	Antwerpen	Neisseria meningitidis		0	2003	5	--	2	5--2	F3-6	VL	11	ST-11 complex/ET-37 complex
2003/1101/055	B	P3.4	P1.4	M	33	7890	Hainaut	Neisseria meningitidis	onbekend	0	2003		--		--		Wal
2003/1101/056	B	P3.15	P1.13	M	1	8820	West-Vlaanderen	Neisseria meningitidis	onbekend	0	2003		--		--		VL
2003/1101/057	B	P3.4	P1.4	M	3	3600	Limburg	Neisseria meningitidis	onbekend	0	2003		--		--		VL
2003/1101/059	B	P3.1	P1.14	M	5	4101	Liège	Neisseria meningitidis	onbekend	0	2003		--		--		Wal
2003/1101/060	B	P3.4	P1.4	F	15	2370	Antwerpen	Neisseria meningitidis	onbekend	0	2003		--		--		VL
2003/1101/061	B			M		3721	Limburg	Niet kultiveerbare stam			2003		--		--		VL
2003/1101/063	B	P3.21	P1.14	M	42	2380	Antwerpen	Neisseria meningitidis	genezen	0	2003		--		--		VL
2003/1101/064	B	P2.2a	P1.2	M	25	9340	Oost-Vlaanderen	Neisseria meningitidis		0	2003	5	--	2	5--2	F3-6	VL		ST-11 complex/ET-37 complex
2003/1101/065	B	P2.2a	P1.5,2	F	4	9520	Oost-Vlaanderen	Neisseria meningitidis		0	2003	5	--	2	5--2	F3-6	VL	11	ST-11 complex/ET-37 complex
2003/1101/066	B	NT	P1.12	M	36	1050	Bruxelles	Neisseria meningitidis	onbekend	0	2003		--		--		Bxl
2003/1101/067	B	P3.4	P1.4	M	18	1785	Vlaams-Brabant	Neisseria meningitidis	onbekend	0	2003		--		--		VL
2003/1101/068	B	P2.2a	P1.5,2	M	83	2800	Antwerpen	Neisseria meningitidis		0	2003	5	--	2	5--2	F3-6	VL	11	ST-11 complex/ET-37 complex
2003/1101/070	B	NT	P1.15	M	17	4030	Liège	Neisseria meningitidis	genezen	0	2003		--		--		Wal
2003/1101/071	B	P3.21	P1.14	F	5	3550	Limburg	Neisseria meningitidis	onbekend	0	2003		--		--		VL
2003/1101/073	C	P2.2a	P1.5,2	M	23	7100	Hainaut	Neisseria meningitidis	onbekend	0	2003		--		--		Wal
2003/1101/074	B	P3.4	P1.4	F	17	2390	Antwerpen	Neisseria meningitidis	onbekend	0	2003		--		--		VL
2003/1101/075	B	P3.4	P1.7,14	M	57	4000	Liège	Neisseria meningitidis	genezen	0	2003		--		--		Wal
2003/1101/076	B	P3.15	P1.4	F	14	9100	Oost-Vlaanderen	Neisseria meningitidis	onbekend	0	2003		--		--		VL
2003/1101/077	B	NT	P1.16	F	61	9960	Oost-Vlaanderen	Neisseria meningitidis	onbekend	0	2003		--		--		VL
2003/1101/078	B			F		9850	Oost-Vlaanderen	Niet kultiveerbare stam			2003		--		--		VL
2003/1101/079	B	P3.14	P1.4	F	65	1000	Bruxelles	Neisseria meningitidis	onbekend	0	2003		--		--		Bxl
2003/1101/080	B			M		9850	Oost-Vlaanderen	Niet kultiveerbare stam			2003		--		--		VL
2003/1101/081	C	NT	NST	F	13	8500	West-Vlaanderen	Neisseria meningitidis	onbekend	0	2003		--		--		VL
2003/1101/082	C	P2.2a	P1.5	F	1	3640	Limburg	Neisseria meningitidis	onbekend	0	2003		--		--		VL
2003/1101/083	B	P3.15	NST	M	16	3520	Limburg	Neisseria meningitidis	onbekend	0	2003		--		--		VL
2003/1101/086	B	NT		M	0.6	9000	Oost-Vlaanderen	Neisseria meningitidis	onbekend	0	2003		--		--		VL
2003/1101/088	C	P2.2a	P1.5,2	F	6	3620	Limburg	Neisseria meningitidis	onbekend	0	2003		--		--		VL
2003/1101/089	C			M		1340	Brabant Wallon	Souche non revivifiable			2003		--		--		Wal
2003/1101/090	C	P2.2a	P1.5	M	19	2300	Antwerpen	Neisseria meningitidis	onbekend	0	2003		--		--		VL
2003/1101/091	B	P2.2a	P1.5,2	M	54	9230	Oost-Vlaanderen	Neisseria meningitidis		0	2003	5	--	2	5--2	F3-6	VL		ST-11 complex/ET-37 complex
2003/1101/092	B			M		9160	Oost-Vlaanderen	Niet kultiveerbare stam			2003		--		--		VL
2003/1101/093	B	P3.4	P1.4	F	9	2050	Antwerpen	Neisseria meningitidis	genezen	0	2003		--		--		VL
2003/1101/094	C	P2.2a	P1.5,2	M	20	1080	Bruxelles	Neisseria meningitidis	gunstig	0	2003		--		--		Bxl
2003/1101/095	B	P3.4	P1.4	F	2	3630	Limburg	Neisseria meningitidis	genezen	0	2003		--		--		VL
2003/1101/097	B	P3.21	P1.4	F	41	2440	Antwerpen	Neisseria meningitidis	onbekend	0	2003		--		--		VL
2003/1101/098	C	P2.2b		M	11	1430	Brabant Wallon	Neisseria meningitidis	onbekend	0	2003		--		--		Wal
2003/1101/099	B	P3.21	P1.4	F	4	7750	Hainaut	Neisseria meningitidis	genezen	0	2003		--		--		Wal
2003/1101/101	B	P3.4	P1.4	M	9	8820	West-Vlaanderen	Neisseria meningitidis	onbekend	0	2003		--		--		VL
2003/1101/102	B	P3.4	P1.4	F	17	3631	Limburg	Neisseria meningitidis	onbekend	0	2003		--		--		VL
2003/1101/103	C	P2.2a	P1.5,2	M	9	2660	Antwerpen	Neisseria meningitidis		0	2003	5	--	2	5--2	F3-6	VL		ST-11 complex/ET-37 complex
2003/1101/104	C	P2.2a	P1.5,2	F	16	1080	Bruxelles	Neisseria meningitidis	genezen	0	2003		--		--		Bxl
2003/1101/106	W135	NT	P1.3,6	M	2	3940	Limburg	Neisseria meningitidis	onbekend	0	2003		--		--		VL
2003/1101/109	B	P3.15	P1.7	M	3	3000	Vlaams-Brabant	Neisseria meningitidis	onbekend	0	2003		--		--		VL
2003/1101/110	B	P3.4	P1.4	M	1	8840	West-Vlaanderen	Neisseria meningitidis	genezen	0	2003		--		--		VL
2003/1101/111	B	NT	P1.12	M	11	1080	Bruxelles	Neisseria meningitidis	genezen	0	2003		--		--		Bxl
2003/1101/112	C	P2.2a		F	2	6040	Hainaut	Neisseria meningitidis	onbekend	0	2003		--		--		Wal
2003/1101/113	B	P3.4	P1.7,4	M	28	1040	Bruxelles	Neisseria meningitidis	genezen	0	2003		--		--		Bxl
2003/1101/115	C	P2.2a	P1.5	M	1	7080	Hainaut	Neisseria meningitidis	gunstig	0	2003		--		--		Wal
2003/1101/116	C	P2.2a	P1.5,2	F	19	2950	Antwerpen	Neisseria meningitidis	genezen	0	2003		--		--		VL
2003/1101/117	B	P2.2b	P1.10	M	4	1370	Brabant Wallon	Neisseria meningitidis	onbekend	0	2003		--		--		Wal
2003/1101/118	C	P2.2b	P1.7,1	F	22	3530	Limburg	Neisseria meningitidis	onbekend	0	2003		--		--		VL
2003/1101/119	B	P3.15	P1.7	M	4	1070	Bruxelles	Neisseria meningitidis	onbekend	0	2003		--		--		Bxl
2003/1101/121	B	NT	P1.6	F	16	8730	West-Vlaanderen	Neisseria meningitidis	genezen	0	2003		--		--		VL
2003/1101/122	B	NT	P1.5,2	F	0.9	8000	West-Vlaanderen	Neisseria meningitidis	overleden	1	2003		--		--		VL
2003/1101/123	B	P2.2b	P1.10	M	8	4219	Liège	Neisseria meningitidis	onbekend	0	2003		--		--		Wal	153	ST-8 complex/Cluster A4
2003/1101/124	B			M		7180	Hainaut	Souche non revivifiable			2003		--		--		Wal
2003/1101/125	B	P3.14	P1.4	F	3	9320	Oost-Vlaanderen	Neisseria meningitidis	onbekend	0	2003		--		--		VL
2003/1101/126	B	NT	P1.6	F	18	8310	West-Vlaanderen	Neisseria meningitidis	genezen	0	2003		--		--		VL
2003/1101/127	C	P3.21	P1.14	M	10	8020	West-Vlaanderen	Neisseria meningitidis	genezen	0	2003		--		--		VL
2003/1101/129	B	NT	P1.4	M	18	1050	Bruxelles	Neisseria meningitidis	genezen	0	2003		--		--		Bxl
2003/1101/130	B	P3.4	P1.4	F	46	8780	West-Vlaanderen	Neisseria meningitidis	onbekend	0	2003		--		--		VL
2003/1101/131	B	P2.2a	P1.2	F	25	9160	Oost-Vlaanderen	Neisseria meningitidis		0	2003	5	--	2	5--2	F3-6	VL	11	ST-11/ET-37complex
2003/1101/132	B	P3.4	P1.4	F	3	4750	Liège	Neisseria meningitidis	genezen	0	2003		--		--		Wal
2003/1101/134	B	P3.4	P1.15	F	0.3	4800	Liège	Neisseria meningitidis	onbekend	0	2003		--		--		Wal
2003/1101/136	C	P2.2a	P1.2	F	15	3000	Vlaams-Brabant	Neisseria meningitidis		0	2003		--		--		VL		ST-11 complex/ET-37 complex
2003/1101/138	B	P3.15	P1.7,16	M	46	9660	Oost-Vlaanderen	Neisseria meningitidis	genezen	0	2003		--		--		VL
2003/1101/139	C	P2.2a	P1.5,2	F	1	3300	Vlaams-Brabant	Neisseria meningitidis	genezen	0	2003		--		--		VL
2003/1101/142	B	P3.4	P1.4	M	0.4	2910	Antwerpen	Neisseria meningitidis	onbekend	0	2003		--		--		VL
2003/1101/143	C	P2.2a		F	17	5300	Namur	Neisseria meningitidis	onbekend	0	2003		--		--		Wal
2003/1101/145	C	P2.2a	P1.5	M	2	3640	Limburg	Neisseria meningitidis	onbekend	0	2003		--		--		VL
2003/1101/146	B	P3.4	P1.4	F	10	8520	West-Vlaanderen	Neisseria meningitidis	onbekend	0	2003		--		--		VL
2003/1101/147	B	P3.15	P1.4	M	2	8800	West-Vlaanderen	Neisseria meningitidis	genezen	0	2003		--		--		VL
2003/1101/148	B	P3.4	P1.4	F	6	2100	Antwerpen	Neisseria meningitidis	genezen	0	2003		--		--		VL
2003/1101/149	B	P3.21	P1.10	M	2	8300	West-Vlaanderen	Neisseria meningitidis	onbekend	0	2003		--		--		VL
2003/1101/150	B	P3.4	P1.4	F	1	9230	Oost-Vlaanderen	Neisseria meningitidis	onbekend	0	2003		--		--		VL
2003/1101/151	B	NT	P1.6	M	3	8550	West-Vlaanderen	Neisseria meningitidis	onbekend	0	2003		--		--		VL
2003/1101/152	B	NT	NST	F	1	9000	Oost-Vlaanderen	Neisseria meningitidis	genezen	0	2003		--		--		VL
2003/1101/153	B	NT	P1.5,2	M	2	8553	West-Vlaanderen	Neisseria meningitidis	gunstig	0	2003		--		--		VL
2003/1101/154	B	P3.4	P1.15	F	1	5620	Namur	Neisseria meningitidis	onbekend	0	2003		--		--		Wal
2003/1101/155	B	NT	P1.4	M	0.8	7531	Hainaut	Neisseria meningitidis	overleden	1	2003		--		--		Wal
2003/1101/156	C	P2.2b	P1.5,2	F	3	1300	Brabant Wallon	Neisseria meningitidis	onbekend	0	2003		--		--		Wal
2003/1101/157	C	P2.2a	P1.5	M	1	4801	Liège	Neisseria meningitidis	overleden	1	2003		--		--		Wal
2003/1101/158	B	P3.4	P1.4	F	0.3	2100	Antwerpen	Neisseria meningitidis	genezen	0	2003		--		--		VL
2003/1101/159	B	P3.4	P1.4	F	3	2100	Antwerpen	Neisseria meningitidis	genezen	0	2003		--		--		VL
2003/1101/161	B	P3.4	P1.4	M	4	1070	Bruxelles	Neisseria meningitidis	genezen	0	2003		--		--		Bxl
2003/1101/162	B	P2.2a	P1.5,2	M	55	9850	Oost-Vlaanderen	Neisseria meningitidis		0	2003	5	--	2	5--2	F3-6	VL	11	ST-11 complex/ET-37 complex
2003/1101/163	B	NT	P1.7	M	0.3	7110	Hainaut	Neisseria meningitidis	genezen	0	2003		--		--		Wal
2003/1101/165	B			M		2020	Antwerpen	Niet kultiveerbare stam			2003		--		--		VL
2003/1101/166	B	NT	NST	M	1	1081	Bruxelles	Neisseria meningitidis	onbekend	0	2003		--		--		Bxl
2003/1101/167	B	P3.4	P1.13	M	6	2970	Antwerpen	Neisseria meningitidis	onbekend	0	2003		--		--		VL
2003/1101/168	B	NT	P1.4	M	0.5	7133	Hainaut	Neisseria meningitidis	genezen	0	2003		--		--		Wal
2003/1101/169	B	P3.4	P1.4	F	2	9000	Oost-Vlaanderen	Neisseria meningitidis	onbekend	0	2003		--		--		VL
2003/1101/172	B	P3.4	P1.4	F	1	6250	Hainaut	Neisseria meningitidis	genezen	0	2003		--		--		Wal
2003/1101/174	B	P3.4	P1.4	M	68	2431	Antwerpen	Neisseria meningitidis	genezen	0	2003		--		--		VL
2003/1101/175	B	P3.4	P1.4	F	0.3	6031	Hainaut	Neisseria meningitidis	genezen	0	2003		--		--		Wal
2003/1101/176	C	P2.2b	P1.7,1	F	11	3620	Limburg	Neisseria meningitidis	onbekend	0	2003		--		--		VL
2003/1101/177	C	P2.2b	P1.1	M	1	1950	Vlaams-Brabant	Neisseria meningitidis	genezen	0	2003		--		--		VL
2003/1101/178	B	P3.4	P1.15	M	3	2018	Antwerpen	Neisseria meningitidis	genezen	0	2003		--		--		VL
2003/1101/179	C	NT		F	6	4608	Liège	Neisseria meningitidis	genezen	0	2003		--		--		Wal
2003/1101/180	B	P3.4	NST	M	10	2570	Antwerpen	Neisseria meningitidis	onbekend	0	2003		--		--		VL
2003/1101/181	C	P2.2a	P1.5,2	F	17	1050	Bruxelles	Neisseria meningitidis	onbekend	0	2003		--		--		Bxl
2003/1101/182	B	P3.4	P1.4	F	0.3	4000	Liège	Neisseria meningitidis	onbekend	0	2003		--		--		Wal
2003/1101/183	B	P3.4	P1.4	M	0.1	1070	Bruxelles	Neisseria meningitidis	genezen	0	2003		--		--		Bxl
2003/1101/185	B	NT	P1.6	F	16	8300	West-Vlaanderen	Neisseria meningitidis	onbekend	0	2003		--		--		VL
2003/1101/186	B	P3.4	P1.16	M	11	8530	West-Vlaanderen	Neisseria meningitidis	genezen	0	2003		--		--		VL
2003/1101/187	B	P3.15	P1.7	M	11	8540	West-Vlaanderen	Neisseria meningitidis	onbekend	0	2003		--		--		VL
2003/1101/188	Y	NT	P1.5	F	77	7700	Hainaut	Neisseria meningitidis	onbekend	0	2003	5.1	--	10.4	5.1--10.4	F4-1	Wal	167	ST-167 complex
2003/1101/189	B	P3.1	NST	M	6	9000	Oost-Vlaanderen	Neisseria meningitidis	genezen	0	2003		--		--		VL
2003/1101/190	B	P3.15	P1.4	F	3	3080	Vlaams-Brabant	Neisseria meningitidis	onbekend	0	2003		--		--		VL
2003/1101/191	B	P3.4	P1.4	M	0.5	8870	West-Vlaanderen	Neisseria meningitidis	onbekend	0	2003		--		--		VL
2003/1101/192	B	P3.4	P1.4	M	1	8310	West-Vlaanderen	Neisseria meningitidis	onbekend	0	2003		--		--		VL
2003/1101/193	B	P3.4	P1.4	F	16	3940	Limburg	Neisseria meningitidis	genezen	0	2003		--		--		VL
2003/1101/194	C	P2.2a	P1.15	M	0.6	9080	Oost-Vlaanderen	Neisseria meningitidis	overleden	1	2003		--		--		VL
2003/1101/195	B	NT	P1.6	M	16	8020	West-Vlaanderen	Neisseria meningitidis	onbekend	0	2003		--		--		VL
2003/1101/197	B	P3.4	P1.7,4	F	10	6001	Hainaut	Neisseria meningitidis	onbekend	0	2003		--		--		Wal
2003/1101/198	W135	NT	P1.3	M	1	3010	Vlaams-Brabant	Neisseria meningitidis	onbekend	0	2003		--		--		VL
2003/1101/199	B	P3.4	P1.4	F	13	3191	Vlaams-Brabant	Neisseria meningitidis	onbekend	0	2003		--		--		VL
2003/1101/200	Y	P3.15	P1.16	F	74	8310	West-Vlaanderen	Neisseria meningitidis	onbekend	0	2003	21	--	16	21--16	F2-16	VL	6596	ST-174 complex
2003/1101/202	B	NT	P1.4	M	0.1	4800	Liège	Neisseria meningitidis	onbekend	0	2003		--		--		Wal
2003/1101/203	B	P3.4	NST	F	1	3770	Limburg	Neisseria meningitidis	genezen	0	2003		--		--		VL
2003/1101/204	B	P3.4	P1.4	M	14	7740	Hainaut	Neisseria meningitidis	genezen	0	2003		--		--		Wal
2003/1101/205	B	P3.4	P1.4	F	4	1070	Bruxelles	Neisseria meningitidis	genezen	0	2003		--		--		Bxl
2003/1101/206	B	P3.4	P1.4	F	76	3600	Limburg	Neisseria meningitidis	onbekend	0	2003		--		--		VL
2003/1101/207	W135	NT	P1.3,6	M	3	1470	Brabant Wallon	Neisseria meningitidis	genezen	0	2003		--		--		Wal
2003/1101/209	B	P3.4	P1.4	F	1	4431	Liège	Neisseria meningitidis	onbekend	0	2003		--		--		Wal
2003/1101/210	B	P3.4	P1.4	F	1	4367	Liège	Neisseria meningitidis	genezen	0	2003		--		--		Wal
2003/1101/211	C	P2.2a	P1.5	F	1	4000	Liège	Neisseria meningitidis	genezen	0	2003		--		--		Wal
2003/1101/212	B	P3.15	P1.4	M	5	8800	West-Vlaanderen	Neisseria meningitidis	onbekend	0	2003		--		--		VL
2003/1101/214	B	P3.4	P1.4	M	13	2530	Antwerpen	Neisseria meningitidis	gunstig	0	2003		--		--		VL
2003/1101/215	B	P3.21	NST	F	2	3660	Limburg	Neisseria meningitidis	onbekend	0	2003		--		--		VL
2003/1101/216	B			M		7063	Hainaut	Souche non revivifiable			2003		--		--		Wal
2003/1101/219	B	P3.4	P1.4	M	9	1082	Bruxelles	Neisseria meningitidis	onbekend	0	2003		--		--		Bxl
2003/1101/220	B	P3.4	P1.12	M	1	7500	Hainaut	Neisseria meningitidis	onbekend	0	2003		--		--		Wal
2003/1101/221	B	P3.1	P1.14	M	18	4020	Liège	Neisseria meningitidis	genezen	0	2003		--		--		Wal
2003/1101/222	B	P3.4	P1.4	M	18	5530	Namur	Neisseria meningitidis	onbekend	0	2003		--		--		Wal
2003/1101/223	B	P3.4	P1.4	M	10	3990	Limburg	Neisseria meningitidis	genezen	0	2003		--		--		VL
2003/1101/224	B	P3.15	NST	F	54	4620	Liège	Neisseria meningitidis	genezen	0	2003		--		--		Wal
2003/1101/225	B	P3.4	P1.4	F	15	8710	West-Vlaanderen	Neisseria meningitidis	onbekend	0	2003		--		--		VL
2003/1101/226	C	P2.2b	P1.5,2	M	18	2060	Antwerpen	Neisseria meningitidis	genezen	0	2003		--		--		VL
2003/1101/227	B	P3.4	P1.4	F	3	3990	Limburg	Neisseria meningitidis	genezen	0	2003		--		--		VL
2003/1101/228	B	NT	NST	M	0.3	9050	Oost-Vlaanderen	Neisseria meningitidis	onbekend	0	2003		--		--		VL
2003/1101/229	B	P3.4	P1.15	F	3	1000	Bruxelles	Neisseria meningitidis	genezen	0	2003		--		--		Bxl
2003/1101/231	B	P3.15	P1.4	M	5	8800	West-Vlaanderen	Neisseria meningitidis	onbekend	0	2003		--		--		VL
2003/1101/233	B	P3.1	NST	M	0.4	3700	Limburg	Neisseria meningitidis	genezen	0	2003		--		--		VL
2003/1101/235	C	P2.2a	P1.2	F	40	3111	Vlaams-Brabant	Neisseria meningitidis	onbekend	0	2003		--		--		VL
2003/1101/236	C	P2.2b	P1.5,2	M	5	7730	Hainaut	Neisseria meningitidis	onbekend	0	2003		--		--		Wal
2003/1101/238	B	NT	P1.9	M	5	8792	West-Vlaanderen	Neisseria meningitidis	onbekend	0	2003		--		--		VL
2003/1101/239	C	P2.2b	P1.5,2	M	10	5070	Namur	Neisseria meningitidis	genezen	0	2003		--		--		Wal
2003/1101/241	X	P3.21	P1.16	F	18	1602	Vlaams-Brabant	Neisseria meningitidis	genezen	0	2003		--		--		VL
2003/1101/242	B	NT	P1.13	F	26	9470	Oost-Vlaanderen	Neisseria meningitidis	onbekend	0	2003		--		--		VL
2003/1101/243	B	NT	P1.9	M	0.3	4800	Liège	Neisseria meningitidis	onbekend	0	2003		--		--		Wal
2003/1101/244	B	P3.4	P1.4	M	3	5000	Namur	Neisseria meningitidis	genezen	0	2003		--		--		Wal
2003/1101/245	B	NT	NST	M	4	1040	Bruxelles	Neisseria meningitidis	genezen	0	2003		--		--		Bxl
2003/1101/246	B			F		3630	Limburg	Niet kultiveerbare stam			2003		--		--		VL
2003/1101/247	B			M		1030	Bruxelles	Souche non revivifiable			2003		--		--		Bxl
2003/1101/249	C	P2.2b	P1.5,2	M	23	7390	Hainaut	Neisseria meningitidis	genezen	0	2003		--		--		Wal
2003/1101/250	B	P3.4	P1.13	M	7	3660	Limburg	Neisseria meningitidis	gunstig	0	2003		--		--		VL
2003/1101/251	B	P3.1	P1.13	F	7	3620	Limburg	Neisseria meningitidis	genezen	0	2003		--		--		VL
2003/1101/252	B			M		4800	Liège	Souche non revivifiable			2003		--		--		Wal
2003/1101/254	B	P3.4	P1.4	M	3	3380	Vlaams-Brabant	Neisseria meningitidis	gunstig	0	2003		--		--		VL
2003/1101/255	B	P3.4	P1.4	M	5	7110	Hainaut	Neisseria meningitidis	genezen	0	2003		--		--		Wal
2003/1101/256	B	P3.4	P1.4	F	41	3970	Limburg	Neisseria meningitidis	onbekend	0	2003		--		--		VL
2003/1101/259	C	P2.2a	P1.5,2	F	1	6880	Luxembourg	Neisseria meningitidis		0	2003	5	--	2--1	5--2--1	F5-5	Wal	3016	ST-11 complex/ET-37 complex
2003/1101/260	B	P3.4	P1.4	M	0.4	7334	Hainaut	Neisseria meningitidis	genezen	0	2003		--		--		Wal
2003/1101/261	B	P3.4	P1.4	M	3	8800	West-Vlaanderen	Neisseria meningitidis	overleden	1	2003		--		--		VL
2003/1101/262	B	P3.4	P1.4	F	1	2960	Antwerpen	Neisseria meningitidis	overleden	1	2003		--		--		VL
2003/1101/263	B	NT		F		6061	Hainaut	Niet kultiveerbare stam			2003		--		--		Wal
2003/1101/265	B	P3.4	P1.4	F	5	6044	Hainaut	Neisseria meningitidis	onbekend	0	2003		--		--		Wal
2003/1101/268	B			F		2328	Antwerpen	Niet kultiveerbare stam			2003		--		--		VL
2003/1101/270	B			M		5650	Namur	Souche non revivifiable			2003		--		--		Wal
2003/1101/271	C	P2.2b	P1.2	F	42	3210	Vlaams-Brabant	Neisseria meningitidis	overleden	1	2003		--		--		VL
2003/1101/272	B	P3.4	P1.4	M	12	5640	Namur	Neisseria meningitidis	genezen	0	2003		--		--		Wal
2003/1101/273	B	NT	NST	M	0.5	9050	Oost-Vlaanderen	Neisseria meningitidis	genezen	0	2003		--		--		VL
2003/1101/277	B	P3.4	P1.4	F	0.09	1080	Bruxelles	Neisseria meningitidis	overleden	1	2003		--		--		Bxl
2003/1101/278	B	P2.2b	P1.10	M	1	1050	Bruxelles	Neisseria meningitidis	genezen	0	2003		--		--		Bxl	153	ST-8 complex/Cluster A4
2003/1101/279	B	P2.2b	P1.10	M	1	1050	Bruxelles	Neisseria meningitidis	genezen	0	2003		--		--		Bxl
2004/1101/001	B	P3.14	P1.4	M	1	4432	Liège	Neisseria meningitidis	onbekend	0	2004		--		--		Wal
2004/1101/002	C	P2.2b	P1.5,2	M	1	9240	Oost-Vlaanderen	Neisseria meningitidis	overleden	1	2004		--		--		VL
2004/1101/003	C	P2.2a	NST	F	47	4101	Liège	Neisseria meningitidis	genezen	0	2004		--		--		Wal
2004/1101/004	B	P3.4	P1.13	F	5	1020	Bruxelles	Neisseria meningitidis	genezen	0	2004		--		--		Bxl
2004/1101/005	B	NT	P1.5,2	M	0.3	8470	West-Vlaanderen	Neisseria meningitidis	onbekend	0	2004		--		--		VL
2004/1101/006	C	P2.2a	P1.5	F	67	9920	Oost-Vlaanderen	Neisseria meningitidis	genezen	0	2004		--		--		VL
2004/1101/007	B	NT	P1.15	M	17	5300	Namur	Neisseria meningitidis	onbekend	0	2004		--		--		Wal
2004/1101/009	B	P3.4	P1.5	F	48	9600	Oost-Vlaanderen	Neisseria meningitidis	genezen	0	2004		--		--		VL
2004/1101/010	B	P2.2a	P1.5,2	F	0.7	9080	Oost-Vlaanderen	Neisseria meningitidis		0	2004	5	--	2	5--2	F3-6	VL
2004/1101/012	B	P3.4	P1.5,2	F	7	2170	Antwerpen	Neisseria meningitidis	onbekend	0	2004		--		--		VL
2004/1101/015	B	P3.4	P1.4	F	2	6500	Hainaut	Neisseria meningitidis	overleden	1	2004		--		--		Wal
2004/1101/016	C	P2.2a	P1.5,2	F	5	2140	Antwerpen	Neisseria meningitidis	genezen	0	2004		--		--		VL
2004/1101/019	B	P3.1	NST	F	2	3140	Vlaams-Brabant	Neisseria meningitidis	genezen	0	2004		--		--		VL
2004/1101/020	B	P3.14	P1.5	F	76	2170	Antwerpen	Neisseria meningitidis	onbekend	0	2004		--		--		VL
2004/1101/021	C	P2.2b	P1.5,4	M	19	7000	Hainaut	Neisseria meningitidis	genezen	0	2004		--		--		Wal
2004/1101/022	B	P3.15	P1.16	F	3	2870	Antwerpen	Neisseria meningitidis	genezen	0	2004		--		--		VL
2004/1101/023	B	P3.4	P1.4	F	2	3990	Limburg	Neisseria meningitidis	genezen	0	2004		--		--		VL
2004/1101/024	B	P3.4	P1.4	F	27	4030	Liège	Neisseria meningitidis	genezen	0	2004		--		--		Wal
2004/1101/025	B	P3.21	NST	M	5	8460	West-Vlaanderen	Neisseria meningitidis	gunstig	0	2004		--		--		VL
2004/1101/026	B			M		7390	Hainaut	Souche non revivifiable			2004		--		--		Wal
2004/1101/027	B	NT	P1.4	M	3	1140	Bruxelles	Neisseria meningitidis	genezen	0	2004		--		--		Bxl
2004/1101/028	B	P3.4	P1.4	F	27	9800	Oost-Vlaanderen	Neisseria meningitidis	genezen	0	2004		--		--		VL
2004/1101/029	B	P3.4	P1.6	F	4	3200	Vlaams-Brabant	Neisseria meningitidis	onbekend	0	2004		--		--		VL
2004/1101/030	B	P3.1	P1.13	M	7	2100	Antwerpen	Neisseria meningitidis	onbekend	0	2004		--		--		VL
2004/1101/031	B	P3.1	NST	M	19	7700	Hainaut	Neisseria meningitidis	onbekend	0	2004		--		--		Wal
2004/1101/035	B	P3.15	P1.16	M	0.6	1210	Bruxelles	Neisseria meningitidis	onbekend	0	2004		--		--		Bxl
2004/1101/036	B	NT	P1.5	M	17	3600	Limburg	Neisseria meningitidis	genezen	0	2004		--		--		VL
2004/1101/039	B	NT	NST	M	46	7783	Hainaut	Neisseria meningitidis	genezen	0	2004		--		--		Wal
2004/1101/040	C	P2.2b	P1.5,4	F	25	8630	West-Vlaanderen	Neisseria meningitidis	genezen	0	2004		--		--		VL
2004/1101/041	C	P2.2b	P1.5,2	M	31	2060	Antwerpen	Neisseria meningitidis	genezen	0	2004		--		--		VL
2004/1101/043	B	P3.14	P1.4	M	0.6	4520	Liège	Neisseria meningitidis	onbekend	0	2004		--		--		Wal
2004/1101/044	C			M		3550	Limburg	Niet kultiveerbare stam			2004		--		--		VL
2004/1101/045	B	P3.4	P1.4	F	0.2	4020	Liège	Neisseria meningitidis	gunstig	0	2004		--		--		Wal
2004/1101/048	B	P3.21	NST	F	21	1348	Brabant Wallon	Neisseria meningitidis	onbekend	0	2004		--		--		Wal
2004/1101/049	B	P3.4	P1.4	F	17	3700	Limburg	Neisseria meningitidis	onbekend	0	2004		--		--		VL
2004/1101/050	B	P3.4	P1.13	M	17	2610	Antwerpen	Neisseria meningitidis	genezen	0	2004		--		--		VL
2004/1101/051	B	P3.4	NST	M	18	6760	Luxembourg	Neisseria meningitidis	genezen	0	2004		--		--		Wal
2004/1101/052	Y	P3.4	P1.5	M	0.1	1340	Brabant Wallon	Neisseria meningitidis	onbekend	0	2004	5.1	--	10.4	5.1--10.4	F3-6	Wal
2004/1101/053	C	P2.2a	P1.5,2	F	11	6031	Hainaut	Neisseria meningitidis		0	2004	5	--	2	5--2	F3-6	Wal		ST-11 complex/ET-37 complex
2004/1101/054	B	NT	NST	F	4	3920	Limburg	Neisseria meningitidis	onbekend	0	2004		--		--		VL
2004/1101/055	B	NT	P1.4	M	60	9190	Oost-Vlaanderen	Neisseria meningitidis	onbekend	0	2004		--		--		VL
2004/1101/059	B	P3.21	P1.14	F	92	1180	Bruxelles	Neisseria meningitidis	onbekend	0	2004		--		--		Bxl
2004/1101/060	B	P3.4	P1.4	F	73	2100	Antwerpen	Neisseria meningitidis	onbekend	0	2004		--		--		VL
2004/1101/061	B	NT	P1.15	M	56	4821	Liège	Neisseria meningitidis	onbekend	0	2004		--		--		Wal
2004/1101/062	B	P3.4	NST	F	35	3010	Vlaams-Brabant	Neisseria meningitidis	onbekend	0	2004		--		--		VL
2004/1101/063	C	NT	P1.6	M	24	8890	West-Vlaanderen	Neisseria meningitidis	genezen	0	2004		--		--		VL
2004/1101/064	B	P3.1	P1.13	M	4	6200	Hainaut	Neisseria meningitidis	onbekend	0	2004		--		--		Wal
2004/1101/065	B	NT	P1.14	F	2	8970	West-Vlaanderen	Neisseria meningitidis	onbekend	0	2004		--		--		VL
2004/1101/066	C	P2.2a	NST	F	63	1490	Brabant Wallon	Neisseria meningitidis	onbekend	0	2004		--		--		Wal
2004/1101/067	B	P3.4	P1.4	F	1	3960	Limburg	Neisseria meningitidis	genezen	0	2004		--		--		VL
2004/1101/068	B			M	3	8200	West-Vlaanderen	Neisseria meningitidis	genezen	0	2004		--		--		VL
2004/1101/069	B	P2.2b	P1.10	M	5	9120	Oost-Vlaanderen	Neisseria meningitidis	genezen	0	2004		--		--		VL
2004/1101/070	B	P3.4	P1.4	M	1	4800	Liège	Neisseria meningitidis	onbekend	0	2004		--		--		Wal
2004/1101/071	B	P3.4	P1.4	F	18	3800	Limburg	Neisseria meningitidis	onbekend	0	2004		--		--		VL
2004/1101/072	B	P3.15	P1.7,16	M	34	2630	Antwerpen	Neisseria meningitidis	overleden	1	2004		--		--		VL
2004/1101/074	C	P2.2b	P1.10	M	2	1300	Brabant Wallon	Neisseria meningitidis	onbekend	0	2004		--		--		Wal	153	ST-8 complex/Cluster A4
2004/1101/075	B	P3.4	P1.15	M	4	8650	West-Vlaanderen	Neisseria meningitidis	genezen	0	2004		--		--		VL
2004/1101/076	B	P3.15	P1.5	M	18	7110	Hainaut	Neisseria meningitidis	overleden	1	2004		--		--		Wal
2004/1101/077	B	NT	NST	M	0.5	2440	Antwerpen	Neisseria meningitidis	onbekend	0	2004		--		--		VL
2004/1101/078	B	P3.4	P1.4	M	3	8670	West-Vlaanderen	Neisseria meningitidis	genezen	0	2004		--		--		VL
2004/1101/079	B	P3.1	P1.13	M	0.7	6600	Luxembourg	Neisseria meningitidis	genezen	0	2004		--		--		Wal
2004/1101/080	B	P3.4	P1.4	M	17	6600	Luxembourg	Neisseria meningitidis	genezen	0	2004		--		--		Wal
2004/1101/081	C	P2.2b	P1.5,2	M	0.3	5530	Namur	Neisseria meningitidis	genezen	0	2004		--		--		Wal
2004/1101/084	B	P3.4	P1.4	F	2	2520	Antwerpen	Neisseria meningitidis	genezen	0	2004		--		--		VL
2004/1101/085	B	P3.4	P1.3,6	M	4	2990	Antwerpen	Neisseria meningitidis	onbekend	0	2004		--		--		VL
2004/1101/086	B	NT	P1.9	F	2	7504	Hainaut	Neisseria meningitidis	onbekend	0	2004		--		--		Wal
2004/1101/087	C			F		1030	Bruxelles	Souche non revivifiable			2004		--		--		Bxl
2004/1101/088	B	P3.15	P1.4	F	1	8890	West-Vlaanderen	Neisseria meningitidis	genezen	0	2004		--		--		VL
2004/1101/089	B	P3.21	P1.14	M	2	7620	Hainaut	Neisseria meningitidis	onbekend	0	2004		--		--		Wal
2004/1101/090	B	P3.4	P1.4	F	36	6043	Hainaut	Neisseria meningitidis	gunstig	0	2004		--		--		Wal
2004/1101/091	B			M	19	2223	Antwerpen	Neisseria meningitidis	genezen	0	2004		--		--		VL
2004/1101/092	B	P3.14	P1.7,16	F	0.7	1020	Bruxelles	Neisseria meningitidis	genezen	0	2004		--		--		Bxl
2004/1101/094	W135			M	39	4000	Liège	Neisseria meningitidis	onbekend	0	2004		--		--		Wal
2004/1101/096	X	P3.21	P1.16	F	0.3	1790	Vlaams-Brabant	Neisseria meningitidis	onbekend	0	2004		--		--		VL
2004/1101/097	B	P3.4	P1.4	F	4	4030	Liège	Neisseria meningitidis	genezen	0	2004		--		--		Wal
2004/1101/099	B	P3.4	P1.4	F	15	3700	Limburg	Neisseria meningitidis	onbekend	0	2004		--		--		VL
2004/1101/101	B	P3.21	P1.14	M	51	2100	Antwerpen	Neisseria meningitidis	onbekend	0	2004		--		--		VL
2004/1101/102	B	NT	P1.16	F	5	1030	Bruxelles	Neisseria meningitidis	onbekend	0	2004		--		--		Bxl
2004/1101/103	B	P3.4	P1.4	M	0.8	2920	Antwerpen	Neisseria meningitidis	onbekend	0	2004		--		--		VL
2004/1101/104	Y	P3.15	P1.16	F	83	1180	Bruxelles	Neisseria meningitidis	genezen	0	2004	21	--	16	21--16	F3-7	Bxl
2004/1101/105	C	P2.2a	P1.5,2	M	0.3	7700	Hainaut	Neisseria meningitidis	overleden	1	2004		--		--		Wal
2004/1101/106	B	P3.4	P1.4	M	24	3990	Limburg	Neisseria meningitidis	genezen	0	2004		--		--		VL
2004/1101/107	B	P3.15	P1.16	M	5	2300	Antwerpen	Neisseria meningitidis	genezen	0	2004		--		--		VL
2004/1101/111	B	P3.4	P1.4	M	9	2400	Antwerpen	Neisseria meningitidis	genezen	0	2004		--		--		VL
2004/1101/112	C	P2.2a	P1.5	M	46	1000	Bruxelles	Neisseria meningitidis	overleden	1	2004		--		--		Bxl
2004/1101/113	B	P3.4	P1.4	F	3	4560	Liège	Neisseria meningitidis	onbekend	0	2004		--		--		Wal
2004/1101/114	C	P2.2a	P1.5	F	1	2060	Antwerpen	Neisseria meningitidis	onbekend	0	2004		--		--		VL
2004/1101/119	C	P2.2a	P1.2	M	41	1910	Vlaams-Brabant	Neisseria meningitidis	overleden	1	2004		--		--		VL
2004/1101/120	B	NT	P1.5,2	F	0.7	6000	Hainaut	Neisseria meningitidis	genezen	0	2004		--		--		Wal
2004/1101/121	B	P3.4	P1.4	M	23	2250	Antwerpen	Neisseria meningitidis	onbekend	0	2004		--		--		VL
2004/1101/122	B	P3.4	P1.7,4	F	42	2018	Antwerpen	Neisseria meningitidis	genezen	0	2004		--		--		VL
2004/1101/123	B	P2.2b	NST	M	67	1050	Bruxelles	Neisseria meningitidis	genezen	0	2004		--		--		Bxl
2004/1101/125	B	P3.4	P1.4	F	1	5190	Namur	Neisseria meningitidis	genezen	0	2004		--		--		Wal
2004/1101/126	B	P3.4	P1.5,2	M	78	8760	West-Vlaanderen	Neisseria meningitidis	genezen	0	2004		--		--		VL
2004/1101/127	C	P2.2a	P1.2	F	36	6032	Hainaut	Neisseria meningitidis	onbekend	0	2004		--		--		Wal
2004/1101/128	B	P3.1	P1.13	F	0.1	8800	West-Vlaanderen	Neisseria meningitidis	onbekend	0	2004		--		--		VL
2004/1101/129	B	P3.4	P1.4	M	15	3640	Limburg	Neisseria meningitidis	onbekend	0	2004		--		--		VL
2004/1101/130	B	NT	P1.15	M	18	1390	Brabant Wallon	Neisseria meningitidis	genezen	0	2004		--		--		Wal
2004/1101/132	B	P3.4	P1.4	M	17	4130	Liège	Neisseria meningitidis	genezen	0	2004		--		--		Wal
2004/1101/133	B	NT	P1.14	M	6	6790	Luxembourg	Neisseria meningitidis	onbekend	0	2004		--		--		Wal		ST-162 complex
2004/1101/134	W135	NT	P1.3,6	M	33	1831	Vlaams-Brabant	Neisseria meningitidis	onbekend	0	2004		--		--		VL		ST-162 complex
2004/1101/135	W135	P2.2a	P1.5	M	0.9	2140	Antwerpen	Neisseria meningitidis	onbekend	0	2004		--		--		VL
2004/1101/136	B	NT	P1.4	M	2	5300	Namur	Neisseria meningitidis	genezen	0	2004		--		--		Wal
2004/1101/137	B	P3.4	P1.15	F	0.8	1080	Bruxelles	Neisseria meningitidis	genezen	0	2004		--		--		Bxl
2004/1101/138	B	P3.21	P1.6	F	0.2	2140	Antwerpen	Neisseria meningitidis	onbekend	0	2004		--		--		VL
2004/1101/139	B	P3.1	P1.6	M	16	8470	West-Vlaanderen	Neisseria meningitidis	onbekend	0	2004		--		--		VL
2004/1101/140	B	P3.4	P1.4	F	0.1	5000	Namur	Neisseria meningitidis	genezen	0	2004		--		--		Wal
2004/1101/141	B	P2.2b	P1.10	M	2	6032	Hainaut	Neisseria meningitidis	genezen	0	2004		--		--		Wal
2004/1101/142	B	P3.21	P1.14	F	1	5020	Namur	Neisseria meningitidis	genezen	0	2004		--		--		Wal
2004/1101/147	B	P3.4	P1.4	F	4	1170	Bruxelles	Neisseria meningitidis	gunstig	0	2004		--		--		Bxl
2004/1101/148	B	P3.4	P1.4	M	0.4	6030	Hainaut	Neisseria meningitidis	onbekend	0	2004		--		--		Wal
2004/1101/151	B	P3.14	P1.4	M	14	5560	Namur	Neisseria meningitidis	genezen	0	2004		--		--		Wal
2004/1101/152	B	P3.1	P1.9	M	0.9	4431	Liège	Neisseria meningitidis	genezen	0	2004		--		--		Wal
2004/1101/153	B	P3.4	P1.4	M	17	2990	Antwerpen	Neisseria meningitidis	onbekend	0	2004		--		--		VL
2004/1101/154	B	NT	NST	F	18	7530	Hainaut	Neisseria meningitidis	genezen	0	2004		--		--		Wal
2004/1101/155	B	P3.4	P1.15	M	14	6762	Luxembourg	Neisseria meningitidis	gunstig	0	2004		--		--		Wal
2004/1101/156	B	P3.4	P1.15	F	2	8940	West-Vlaanderen	Neisseria meningitidis	genezen	0	2004		--		--		VL
2004/1101/157	B	P3.4	P1.7	M	5	1090	Bruxelles	Neisseria meningitidis	onbekend	0	2004		--		--		Bxl
2004/1101/158	B	P3.4	P1.13	F	10	1730	Vlaams-Brabant	Neisseria meningitidis	genezen	0	2004		--		--		VL
2004/1101/159	B	P3.15	NST	F	18	1160	Bruxelles	Neisseria meningitidis	genezen	0	2004		--		--		Bxl
2004/1101/160	B	P2.2b	P1.10	M	1	1060	Bruxelles	Neisseria meningitidis	genezen	0	2004		--		--		Bxl
2004/1101/161	B	NT	P1.15	F	64	1082	Bruxelles	Neisseria meningitidis	onbekend	0	2004		--		--		Bxl
2004/1101/162	B	P3.4	P1.15	F	3	4900	Liège	Neisseria meningitidis	gunstig	0	2004		--		--		Wal
2004/1101/164	B	P3.14	P1.4	M	0.5	4102	Liège	Neisseria meningitidis	overleden	1	2004		--		--		Wal
2004/1101/165	B	P3.4	P1.4	F	16	8470	West-Vlaanderen	Neisseria meningitidis	gunstig	0	2004		--		--		VL
2004/1101/166	B	P3.4	P1.4	F	5	9220	Oost-Vlaanderen	Neisseria meningitidis	onbekend	0	2004		--		--		VL
2004/1101/167	B	P3.15	P1.16	M	0.3	3300	Vlaams-Brabant	Neisseria meningitidis	onbekend	0	2004		--		--		VL
2004/1101/168	B	P3.1	P1.13	M	29	1853	Vlaams-Brabant	Neisseria meningitidis	onbekend	0	2004		--		--		VL
2004/1101/169	C	P2.2a	P1.5	M	37	1000	Bruxelles	Neisseria meningitidis	onbekend	0	2004		--		--		Bxl
2004/1101/170	B	P3.4	P1.4	M	83	6001	Hainaut	Neisseria meningitidis	onbekend	0	2004		--		--		Wal
2004/1101/171	B	NT	P1.16	M	69	2180	Antwerpen	Neisseria meningitidis	onbekend	0	2004		--		--		VL
2004/1101/172	B			F		1050	Bruxelles	Souche non revivifiable			2004		--		--		Bxl
2004/1101/173	B	P3.14	P1.7,1	M	67	1000	Bruxelles	Neisseria meningitidis	onbekend	0	2004		--		--		Bxl
2004/1101/174	B	P2.2b	P1.10	F	79	1050	Bruxelles	Neisseria meningitidis	onbekend	0	2004		--		--		Bxl
2004/1101/175	B	P3.15	P1.7,16	M	6	1040	Bruxelles	Neisseria meningitidis	onbekend	0	2004		--		--		Bxl
2004/1101/177	B	P3.4	P1.4	M	16	2491	Antwerpen	Neisseria meningitidis	genezen	0	2004		--		--		VL
2004/1101/178	B	P3.4	P1.15	M	9	9506	Oost-Vlaanderen	Neisseria meningitidis	onbekend	0	2004		--		--		VL
2004/1101/179	C	P2.2a	P1.5,2	F	15	9420	Oost-Vlaanderen	Neisseria meningitidis		0	2004	5	--	2	5--2	F3-6	VL	11	ST-11 complex/ET-37 complex
2004/1101/180	W135	NT	P1.3,6	M	0.6	7301	Hainaut	Neisseria meningitidis	genezen	0	2004		--		--		Wal
2004/1101/181	B	P3.14	P1.14	F	0.4	6700	Luxembourg	Neisseria meningitidis	onbekend	0	2004		--		--		Wal
2004/1101/182	B	P3.4	P1.4	F	4	1030	Bruxelles	Neisseria meningitidis	genezen	0	2004		--		--		Bxl
2004/1101/183	B			M		8950	West-Vlaanderen	Niet cultiveerbare stam			2004		--		--		VL
2004/1101/185	B	P3.4	P1.15	F	4	6760	Luxembourg	Neisseria meningitidis	onbekend	0	2004		--		--		Wal
2004/1101/187	B	P3.14	P1.4	F	10	3550	Limburg	Neisseria meningitidis	genezen	0	2004		--		--		VL
2004/1101/188	B	NT	P1.6	F	2	5032	Namur	Neisseria meningitidis	genezen	0	2004		--		--		Wal
2004/1101/189	B	P3.21	P1.14	F	38	9000	Oost-Vlaanderen	Neisseria meningitidis	overleden	1	2004		--		--		VL
2004/1101/190	B	P3.4	P1.4	M	1	7742	Hainaut	Neisseria meningitidis	onbekend	0	2004		--		--		Wal
2004/1101/192	W135	NT	P1.3,6	F	7	9470	Oost-Vlaanderen	Neisseria meningitidis	onbekend	0	2004		--		--		VL
2004/1101/193	NG	P3.4	NST	M	1	1390	Brabant Wallon	Neisseria meningitidis	genezen	0	2004		--		--		Wal
2004/1101/194	B	P2.2b	P1.10	M	0.4	1000	Bruxelles	Neisseria meningitidis	onbekend	0	2004		--		--		Bxl	153	ST-8 complex/Cluster A4
2004/1101/195	B	P3.15	P1.7,16	F	46	2540	Antwerpen	Neisseria meningitidis	gunstig	0	2004		--		--		VL
2004/1101/196	B			M		4860	Liège	Souche non revivifiable			2004		--		--		Wal
2004/1101/197	B	P3.15	P1.4	F	1	2390	Antwerpen	Neisseria meningitidis	onbekend	0	2004		--		--		VL
2004/1101/199	Y			M		4020	Liège	souche non revivifiable			2004		--		--		Wal
2004/1101/202	B	P3.4	P1.4	F	7	2880	Antwerpen	Neisseria meningitidis	onbekend	0	2004		--		--		VL
2005/1101/001	B	P3.4	P1.4	M	0.7	1190	Bruxelles	Neisseria meningitidis	onbekend	0	2005		--		--		Bxl
2005/1101/002	B	P3.1	P1.4	M	5	7972	Hainaut	Neisseria meningitidis	onbekend	0	2005		--		--		Wal
2005/1101/003	B	P3.4	P1.4	F	29	3201	Vlaams-Brabant	Neisseria meningitidis	onbekend	0	2005		--		--		VL
2005/1101/004	B	P3.4	P1.4	F	0.9	4820	Liège	Neisseria meningitidis	onbekend	0	2005		--		--		Wal
2005/1101/005	B	P3.4	P1.4	F	6	9255	Oost-Vlaanderen	Neisseria meningitidis	onbekend	0	2005		--		--		VL
2005/1101/006	B	NT	P1.12,4	M	0.3	7181	Hainaut	Neisseria meningitidis	genezen	0	2005		--		--		Wal
2005/1101/007	B	NT	P1.15	F	22	8670	West-Vlaanderen	Neisseria meningitidis	onbekend	0	2005		--		--		VL
2005/1101/008	B	P3.4	P1.4	F	0.3	1083	Bruxelles	Neisseria meningitidis	onbekend	0	2005		--		--		Bxl
2005/1101/009	B	P3.4	P1.4	F	12	3500	Limburg	Neisseria meningitidis	genezen	0	2005		--		--		VL
2005/1101/011	B	P3.21	P1.14	M	1	8940	West-Vlaanderen	Neisseria meningitidis	onbekend	0	2005		--		--		VL
2005/1101/012	B	NT	P1.3,6	M	0.5	2018	Antwerpen	Neisseria meningitidis	onbekend	0	2005		--		--		VL
2005/1101/013	B	P3.4	P1.4	F		5032	Namur	Neisseria meningitidis	onbekend	0	2005		--		--		Wal
2005/1101/014	B	P3.4	P1.4	F	2	9500	Oost-Vlaanderen	Neisseria meningitidis	onbekend	0	2005		--		--		VL
2005/1101/015	W135	NT	P1.3	F	0.8	9820	Oost-Vlaanderen	Neisseria meningitidis	genezen	0	2005		--		--		VL
2005/1101/016	B	NT	P1.14	F	4	8800	West-Vlaanderen	Neisseria meningitidis	onbekend	0	2005		--		--		VL		ST-162 complex
2005/1101/017	B	P2.2b	P1.10	F	42	9290	Oost-Vlaanderen	Neisseria meningitidis	onbekend	0	2005		--		--		VL		ST-162 complex
2005/1101/018	B	P3.14	P1.4	M	4	1090	Bruxelles	Neisseria meningitidis	onbekend	0	2005		--		--		Bxl
[truncated: 998 more rows]
